# Supplementary material for: HIF prolyl hydroxylase inhibition protects skeletal muscle from eccentric contraction-induced injury
Source: Skelet Muscle. 2018 Nov 13;8:35. doi: 10.1186/s13395-018-0179-5 (PMC6234580; doi:10.1186/s13395-018-0179-5)
Supplement: Supplementary file 3 — Table S1. Excel file of Affymetrix Gene Chip mRNA levels from mouse gastrocnemius muscle 3, 6 and 9 hrs after injury with 10 mg/kg GSK360 vehicle. Table shows comparison of expression levels between vehicle and GSK360 treated muscle. (XLSX 1910 kb) [file 13395_2018_179_MOESM3_ESM.xlsx]

## Sheet: mRNA (Affymetrix)
Entrez gene ID	gene symbol	gene name	raw p-value			False Discovery Rate (FDR)			ratio
			360A vs. vehicle (injured limb)			360A vs. vehicle (injured limb)			360A vs. vehicle (injured limb)
			3hrs	6hrs	9hrs	3hrs	6hrs	9hrs	3hrs	6hrs	9hrs
11298	Aanat	arylalkylamine N-acetyltransferase	0.695024	0.903326	0.413861	0.999978	0.999961	0.999923	1.02458	0.992509	1.05202
11302	Aatk	apoptosis-associated tyrosine kinase	0.662854	0.244638	0.686104	0.999978	0.999961	0.999923	1.0563	1.15818	1.05208
11303	Abca1	ATP-binding cassette, sub-family A (ABC1), member 1	0.651857	0.209319	0.861763	0.999978	0.999961	0.999923	0.963899	1.10834	0.985919
11304	Abca4	ATP-binding cassette, sub-family A (ABC1), member 4	0.847891	0.508762	0.709309	0.999978	0.999961	0.999923	1.01797	1.06337	0.965969
11305	Abca2	ATP-binding cassette, sub-family A (ABC1), member 2	0.955676	0.684498	0.199162	0.999978	0.999961	0.999923	1.00283	1.02087	0.936447
11306	Abcb7	ATP-binding cassette, sub-family B (MDR/TAP), member 7	0.430181	0.695907	0.255813	0.999978	0.999961	0.999923	1.05254	0.974994	1.07676
11307	Abcg1	ATP-binding cassette, sub-family G (WHITE), member 1	0.384691	0.883555	0.839721	0.999978	0.999961	0.999923	0.943358	1.00984	0.986563
11308	Abi1	abl-interactor 1	0.346655	0.90838	0.503861	0.999978	0.999961	0.999923	1.04009	0.995221	1.02826
11350	Abl1	c-abl oncogene 1, non-receptor tyrosine kinase	0.627312	0.285787	0.090944	0.999978	0.999961	0.999923	0.972565	0.940469	0.90677
11352	Abl2	v-abl Abelson murine leukemia viral oncogene 2 (arg, Abelson-related gene)	0.154871	0.335165	0.0718169	0.999978	0.999961	0.999923	0.933366	0.954548	0.916042
11354	Scgb1b27	secretoglobin, family 1B, member 27	0.456017	0.238417	0.72972	0.999978	0.999961	0.999923	1.05974	1.09644	1.02721
11363	Acadl	acyl-Coenzyme A dehydrogenase, long-chain	0.595336	0.894986	0.192187	0.999978	0.999961	0.999923	1.06455	0.984589	1.16703
11364	Acadm	acyl-Coenzyme A dehydrogenase, medium chain	0.63776	0.83708	0.209006	0.999978	0.999961	0.999923	1.03153	0.986541	1.08686
11370	Acadvl	acyl-Coenzyme A dehydrogenase, very long chain	0.40815	0.807952	0.236837	0.999978	0.999961	0.999923	1.08937	0.97522	1.13061
11409	Acads	acyl-Coenzyme A dehydrogenase, short chain	0.782624	0.968483	0.340491	0.999978	0.999961	0.999923	1.02269	1.00322	1.08087
11416	Slc33a1	solute carrier family 33 (acetyl-CoA transporter), member 1	0.21884	0.44395	0.566757	0.999978	0.999961	0.999923	0.925304	0.952985	0.964643
11418	Asic2	acid-sensing (proton-gated) ion channel 2	0.772857	0.691427	0.878929	0.999978	0.999961	0.999923	0.979141	0.971421	1.01118
11419	Asic1	acid-sensing (proton-gated) ion channel 1	0.602284	0.317242	0.699785	0.999978	0.999961	0.999923	0.963069	0.930132	0.972552
11421	Ace	angiotensin I converting enzyme (peptidyl-dipeptidase A) 1	0.46762	0.698997	0.976437	0.999978	0.999961	0.999923	0.951557	0.973951	0.997987
11423	Ache	acetylcholinesterase	0.326708	0.882799	0.577899	0.999978	0.999961	0.999923	0.923385	0.988134	0.955894
11425	Apoc4	apolipoprotein C-IV	0.465193	0.744967	0.454195	0.999978	0.999961	0.999923	1.05438	1.02382	1.05577
11426	Macf1	microtubule-actin crosslinking factor 1	0.403176	0.706693	0.544623	0.999978	0.999961	0.999923	0.954878	0.979476	0.967135
11428	Aco1	aconitase 1	0.175794	0.484556	0.822661	0.999978	0.999961	0.999923	1.05172	0.974433	0.991744
11429	Aco2	aconitase 2, mitochondrial	0.815746	0.617797	0.363481	0.999978	0.999961	0.999923	1.00658	0.986045	1.02599
11430	Acox1	acyl-Coenzyme A oxidase 1, palmitoyl	0.663163	0.802361	0.304048	0.999978	0.999961	0.999923	1.03082	1.01759	1.07453
11431	Acp1	acid phosphatase 1, soluble	0.785835	0.672276	0.467559	0.999978	0.999961	0.999923	0.986951	0.97975	0.965431
11432	Acp2	acid phosphatase 2, lysosomal	0.854574	0.220216	0.682335	0.999978	0.999961	0.999923	0.992064	1.05507	1.01796
11433	Acp5	acid phosphatase 5, tartrate resistant	0.969865	0.808552	0.648146	0.999978	0.999961	0.999923	1.00845	0.947459	1.10706
11434	Acr	acrosin prepropeptide	0.571702	0.770254	0.907642	0.999978	0.999961	0.999923	0.949028	0.97337	0.989338
11435	Chrna1	cholinergic receptor, nicotinic, alpha polypeptide 1 (muscle)	0.368879	0.733404	0.978632	0.999978	0.999961	0.999923	0.942746	1.02254	1.00175
11438	Chrna4	cholinergic receptor, nicotinic, alpha polypeptide 4	0.223475	0.884795	0.771786	0.999978	0.999961	0.999923	0.940413	1.0073	0.985549
11440	Chrna6	cholinergic receptor, nicotinic, alpha polypeptide 6	0.473927	0.279483	0.765922	0.999978	0.999961	0.999923	1.04633	1.07098	1.01897
11441	Chrna7	cholinergic receptor, nicotinic, alpha polypeptide 7	0.975943	0.602098	0.676473	0.999978	0.999961	0.999923	0.998168	1.03225	1.02572
11443	Chrnb1	cholinergic receptor, nicotinic, beta polypeptide 1 (muscle)	0.237482	0.484524	0.429831	0.999978	0.999961	0.999923	0.905511	1.06027	0.936008
11444	Chrnb2	cholinergic receptor, nicotinic, beta polypeptide 2 (neuronal)	0.144031	0.899486	0.768877	0.999978	0.999961	0.999923	0.931708	1.00608	0.985987
11447	Chrnd	cholinergic receptor, nicotinic, delta polypeptide	0.594415	0.883829	0.34044	0.999978	0.999961	0.999923	1.03794	0.989842	1.06913
11448	Chrne	cholinergic receptor, nicotinic, epsilon polypeptide	0.995434	0.564599	0.414313	0.999978	0.999961	0.999923	0.99951	1.05065	0.932284
11450	Adipoq	adiponectin, C1Q and collagen domain containing	0.692489	0.709401	0.463455	0.999978	0.999961	0.999923	1.2234	0.826973	1.45406
11459	Acta1	actin, alpha 1, skeletal muscle	0.708216	0.812678	0.698915	0.999978	0.999961	0.999923	0.993367	1.00422	0.993146
11461	Actb	actin, beta	0.740825	0.446648	0.38136	0.999978	0.999961	0.999923	0.983275	0.961867	1.04577
11464	Actc1	actin, alpha, cardiac muscle 1	0.781732	0.528393	0.876985	0.999978	0.999961	0.999923	1.0388	1.09061	1.02149
11468	Actg2	actin, gamma 2, smooth muscle, enteric	0.737321	0.455751	0.712728	0.999978	0.999961	0.999923	1.03806	0.92015	1.04187
11470	Actl7a	actin-like 7a	0.597981	0.863224	0.586492	0.999978	0.999961	0.999923	1.03737	0.988095	1.03858
11471	Actl7b	actin-like 7b	0.419826	0.457798	0.257851	0.999978	0.999961	0.999923	1.05884	1.05401	1.08371
11472	Actn2	actinin alpha 2	0.815383	0.793478	0.310975	0.999978	0.999961	0.999923	1.02703	0.970541	1.12318
11474	Actn3	actinin alpha 3	0.615763	0.996578	0.461078	0.999978	0.999961	0.999923	0.988456	0.999901	0.983072
11475	Acta2	actin, alpha 2, smooth muscle, aorta	0.912715	0.383305	0.86894	0.999978	0.999961	0.999923	1.01807	0.866909	0.973407
11477	Acvr1	activin A receptor, type 1	0.1856	0.134588	0.22103	0.999978	0.999961	0.999923	0.9071	0.895453	0.913883
11479	Acvr1b	activin A receptor, type 1B	0.890842	0.66844	0.502096	0.999978	0.999961	0.999923	1.01064	0.967496	1.05321
11480	Acvr2a	activin receptor IIA	0.374769	0.692819	0.484677	0.999978	0.999961	0.999923	0.914461	0.961079	0.932097
11481	Acvr2b	activin receptor IIB	0.687685	0.907675	0.492908	0.999978	0.999961	0.999923	1.03516	0.990087	0.942698
11482	Acvrl1	activin A receptor, type II-like 1	0.921523	0.633214	0.841154	0.999978	0.999961	0.999923	0.993671	0.969687	1.013
11484	Aspa	aspartoacylase	0.847655	0.777105	0.568418	0.999978	0.999961	0.999923	1.02066	0.970304	1.06268
11486	Ada	adenosine deaminase	0.366744	0.52634	0.436559	0.999978	0.999961	0.999923	0.939746	0.957381	0.947883
11487	Adam10	a disintegrin and metallopeptidase domain 10	0.600855	0.873154	0.986883	0.999978	0.999961	0.999923	0.969528	1.00948	1.00097
11488	Adam11	a disintegrin and metallopeptidase domain 11	0.898499	0.793605	0.42073	0.999978	0.999961	0.999923	0.992622	1.01531	1.04797
11489	Adam12	a disintegrin and metallopeptidase domain 12 (meltrin alpha)	0.427358	0.526529	0.211284	0.999978	0.999961	0.999923	0.901936	1.08576	1.17721
11490	Adam15	a disintegrin and metallopeptidase domain 15 (metargidin)	0.73017	0.843548	0.922851	0.999978	0.999961	0.999923	1.01617	1.00922	1.00451
11491	Adam17	a disintegrin and metallopeptidase domain 17	0.790322	0.81168	0.297413	0.999978	0.999961	0.999923	1.01987	0.982526	1.08048
11492	Adam19	a disintegrin and metallopeptidase domain 19 (meltrin beta)	0.521859	0.469884	0.745354	0.999978	0.999961	0.999923	0.959225	1.04811	0.979137
11496	Adam22	a disintegrin and metallopeptidase domain 22	0.226289	0.405426	0.118893	0.999978	0.999961	0.999923	0.938242	0.957243	1.08597
11500	Adam7	a disintegrin and metallopeptidase domain 7	0.601278	0.318498	0.714334	0.999978	0.999961	0.999923	1.04303	0.922509	0.970935
11501	Adam8	a disintegrin and metallopeptidase domain 8	0.614404	0.253184	0.132273	0.999978	0.999961	0.999923	1.09091	0.820228	1.29959
11502	Adam9	a disintegrin and metallopeptidase domain 9 (meltrin gamma)	0.395934	0.428913	0.636659	0.999978	0.999961	0.999923	0.965392	0.967724	0.98063
11504	Adamts1	a disintegrin-like and metallopeptidase (reprolysin type) with thrombospondin type 1 motif, 1	0.399872	0.804739	0.58015	0.999978	0.999961	0.999923	0.790536	0.933469	0.857102
11512	Adcy6	adenylate cyclase 6	0.968649	0.394514	0.207459	0.999978	0.999961	0.999923	1.00273	1.06094	0.915877
11513	Adcy7	adenylate cyclase 7	0.58751	0.809358	0.275036	0.999978	0.999961	0.999923	1.07791	1.0339	1.16359
11515	Adcy9	adenylate cyclase 9	0.789199	0.915802	0.787442	0.999978	0.999961	0.999923	1.01516	0.99407	0.984941
11516	Adcyap1	adenylate cyclase activating polypeptide 1	0.667415	0.989831	0.998176	0.999978	0.999961	0.999923	1.03874	1.00113	0.999798
11517	Adcyap1r1	adenylate cyclase activating polypeptide 1 receptor 1	0.779943	0.602358	0.878012	0.999978	0.999961	0.999923	1.01346	1.02527	1.00737
11518	Add1	adducin 1 (alpha)	0.999389	0.703504	0.453109	0.999978	0.999961	0.999923	1.00003	1.0167	1.03325
11519	Add2	adducin 2 (beta)	0.675924	0.773581	0.947647	0.999978	0.999961	0.999923	1.02552	0.982814	0.996053
11520	Plin2	perilipin 2	0.851901	0.904613	0.228677	0.999978	0.999961	0.999923	1.01806	0.988579	1.12304
11522	Adh1	alcohol dehydrogenase 1 (class I)	0.784173	0.973992	0.633839	0.999978	0.999961	0.999923	1.04067	0.995268	0.932983
11532	Adh5	alcohol dehydrogenase 5 (class III), chi polypeptide	0.420612	0.927544	0.37528	0.999978	0.999961	0.999923	1.02797	1.00311	1.03085
11534	Adk	adenosine kinase	0.418518	0.44431	0.252651	0.999978	0.999961	0.999923	1.09296	0.919404	1.13431
11535	Adm	adrenomedullin	0.810859	0.353323	0.729326	0.999978	0.999961	0.999923	1.02105	0.922159	1.03058
11536	Gpr182	G protein-coupled receptor 182	0.838654	0.901658	0.219703	0.999978	0.999961	0.999923	1.01265	0.9924	0.926608
11537	Cfd	complement factor D (adipsin)	0.689609	0.568601	0.494087	0.999978	0.999961	0.999923	1.21232	0.759553	1.39106
11538	Adnp	activity-dependent neuroprotective protein	0.909028	0.331234	0.786266	0.999978	0.999961	0.999923	1.00486	0.95943	0.988547
11539	Adora1	adenosine A1 receptor	0.578175	0.696924	0.679701	0.999978	0.999961	0.999923	1.0315	0.978523	1.02328
11540	Adora2a	adenosine A2a receptor	0.680325	0.902374	0.394065	0.999978	0.999961	0.999923	1.01831	0.994617	1.03833
11541	Adora2b	adenosine A2b receptor	0.73057	0.681013	0.361351	0.999978	0.999961	0.999923	1.01857	1.02221	1.05013
11542	Adora3	adenosine A3 receptor	0.230997	0.47336	0.299021	0.999978	0.999961	0.999923	0.924769	0.954423	1.07006
11544	Adprh	ADP-ribosylarginine hydrolase	0.897797	0.980978	0.846733	0.999978	0.999961	0.999923	0.995132	0.999095	1.00737
11545	Parp1	poly (ADP-ribose) polymerase family, member 1	0.716809	0.69778	0.30123	0.999978	0.999961	0.999923	0.984436	0.983346	0.956119
11546	Parp2	poly (ADP-ribose) polymerase family, member 2	0.506484	0.60332	0.0873897	0.999978	0.999961	0.999923	0.966985	0.974099	1.09115
11548	Adra1b	adrenergic receptor, alpha 1b	0.615534	0.218961	0.65	0.999978	0.999961	0.999923	0.969327	0.926224	1.02854
11549	Adra1a	adrenergic receptor, alpha 1a	0.559268	0.538446	0.864175	0.999978	0.999961	0.999923	0.955173	0.952826	0.986671
11552	Adra2b	adrenergic receptor, alpha 2b	0.45454	0.903124	0.909484	0.999978	0.999961	0.999923	1.03644	1.00583	1.00544
11553	Adra2c	adrenergic receptor, alpha 2c	0.898347	0.595379	0.89461	0.999978	0.999961	0.999923	0.993889	0.974816	1.00638
11555	Adrb2	adrenergic receptor, beta 2	0.352818	0.787298	0.442638	0.999978	0.999961	0.999923	0.832842	1.05438	0.859868
11556	Adrb3	adrenergic receptor, beta 3	0.707475	0.852639	0.269515	0.999978	0.999961	0.999923	0.975196	0.987649	1.07705
11564	Adsl	adenylosuccinate lyase	0.863412	0.89701	0.882146	0.999978	0.999961	0.999923	1.0075	0.994397	0.993585
11565	Adssl1	adenylosuccinate synthetase like 1	0.904585	0.680871	0.810837	0.999978	0.999961	0.999923	0.996406	0.987714	0.992835
11566	Adss	adenylosuccinate synthetase, non muscle	0.175964	0.730057	0.962379	0.999978	0.999961	0.999923	1.06502	0.984174	1.00218
11567	Avil	advillin	0.739716	0.955559	0.55246	0.999978	0.999961	0.999923	1.03105	0.994886	1.05626
11568	Aebp1	AE binding protein 1	0.91486	0.955154	0.464886	0.999978	0.999961	0.999923	1.01347	1.00706	0.91241
11569	Aebp2	AE binding protein 2	0.520555	0.878559	0.110156	0.999978	0.999961	0.999923	0.970301	1.00718	0.927187
11593	Aga	aspartylglucosaminidase	0.330722	0.825048	0.98149	0.999978	0.999961	0.999923	1.05258	1.01167	1.00122
11595	Acan	aggrecan	0.932253	0.228065	0.33675	0.999978	0.999961	0.999923	1.00694	0.906114	1.08156
11596	Ager	advanced glycosylation end product-specific receptor	0.659781	0.562577	0.63505	0.999978	0.999961	0.999923	0.970398	0.961226	1.03293
11600	Angpt1	angiopoietin 1	0.845209	0.628288	0.312513	0.999978	0.999961	0.999923	1.01856	0.955377	1.10024
11601	Angpt2	angiopoietin 2	0.88699	0.820157	0.261518	0.999978	0.999961	0.999923	0.989999	0.984047	0.923295
11603	Agrn	agrin	0.456643	0.774431	0.801241	0.999978	0.999961	0.999923	1.03997	1.01517	0.986859
11604	Agrp	agouti related protein	0.132869	0.358819	0.201991	0.999978	0.999961	0.999923	1.14415	1.08519	1.12079
11605	Gla	galactosidase, alpha	0.459037	0.699612	0.899214	0.999978	0.999961	0.999923	0.958301	1.02241	0.992756
11606	Agt	angiotensinogen (serpin peptidase inhibitor, clade A, member 8)	0.906359	0.466642	0.489526	0.999978	0.999961	0.999923	0.992324	0.953338	1.0464
11607	Agtr1a	angiotensin II receptor, type 1a	0.471998	0.504154	0.650122	0.999978	0.999961	0.999923	1.07064	1.06542	0.957918
11610	Agtrap	angiotensin II, type I receptor-associated protein	0.985642	0.65813	0.132595	0.999978	0.999961	0.999923	0.999111	1.02212	1.07786
11611	Agxt	alanine-glyoxylate aminotransferase	0.827894	0.590647	0.456451	0.999978	0.999961	0.999923	0.982823	1.04384	0.942264
11622	Ahr	aryl-hydrocarbon receptor	0.63062	0.889325	0.731245	0.999978	0.999961	0.999923	1.04767	1.01356	1.03381
11625	Ahsg	alpha-2-HS-glycoprotein	0.685718	0.931986	0.835062	0.999978	0.999961	0.999923	1.03452	0.992873	1.01761
11629	Aif1	allograft inflammatory factor 1	0.753999	0.793473	0.434496	0.999978	0.999961	0.999923	1.02565	0.979069	1.06533
11632	Aip	aryl-hydrocarbon receptor-interacting protein	0.959502	0.97379	0.947277	0.999978	0.999961	0.999923	0.997849	0.998608	1.00281
11634	Aire	autoimmune regulator (autoimmune polyendocrinopathy candidiasis ectodermal dystrophy)	0.573086	0.349283	0.449448	0.999978	0.999961	0.999923	0.962206	0.937881	1.05312
11636	Ak1	adenylate kinase 1	0.763278	0.807822	0.73807	0.999978	0.999961	0.999923	1.00876	0.992978	1.00974
11637	Ak2	adenylate kinase 2	0.575987	0.836149	0.458111	0.999978	0.999961	0.999923	1.02358	1.00865	1.03144
11639	Ak4	adenylate kinase 4	0.308938	0.530523	0.146704	0.999978	0.999961	0.999923	1.09197	0.947337	1.13432
11640	Akap1	A kinase (PRKA) anchor protein 1	0.676259	0.835739	0.542746	0.999978	0.999961	0.999923	1.03402	0.983536	1.05
11641	Akap2	A kinase (PRKA) anchor protein 2	0.358482	0.6011	0.899519	0.999978	0.999961	0.999923	0.918113	0.952626	0.988359
11647	Alpl	alkaline phosphatase, liver/bone/kidney	0.99436	0.981679	0.602916	0.999978	0.999961	0.999923	1.00097	0.996863	1.07384
11648	Akp3	alkaline phosphatase 3, intestine, not Mn requiring	0.944432	0.366664	0.959322	0.999978	0.999961	0.999923	1.00678	1.09183	1.00496
11650	Alppl2	alkaline phosphatase, placental-like 2	0.254648	0.999831	0.720918	0.999978	0.999961	0.999923	1.06224	1.00001	0.981327
11651	Akt1	thymoma viral proto-oncogene 1	0.28695	0.62981	0.530225	0.999978	0.999961	0.999923	0.949036	1.02387	0.969725
11652	Akt2	thymoma viral proto-oncogene 2	0.315787	0.888841	0.900429	0.999978	0.999961	0.999923	0.955973	0.99377	1.00561
11655	Alas1	aminolevulinic acid synthase 1	0.799899	0.796072	0.28594	0.999978	0.999961	0.999923	1.02294	0.977136	1.10066
11656	Alas2	aminolevulinic acid synthase 2, erythroid	0.424028	0.337486	0.420272	0.999978	0.999961	0.999923	0.896813	0.877387	1.11605
11657	Alb	albumin	0.174161	0.423924	0.754405	0.999978	0.999961	0.999923	0.869976	0.921668	0.968658
11666	Abcd1	ATP-binding cassette, sub-family D (ALD), member 1	0.72888	0.557946	0.361939	0.999978	0.999961	0.999923	0.973241	0.955149	1.07416
11668	Aldh1a1	aldehyde dehydrogenase family 1, subfamily A1	0.249556	0.385266	0.155729	0.999978	0.999961	0.999923	1.14824	0.90123	1.18635
11669	Aldh2	aldehyde dehydrogenase 2, mitochondrial	0.618598	0.829771	0.608924	0.999978	0.999961	0.999923	1.06685	1.02832	1.06876
11671	Aldh3a2	aldehyde dehydrogenase family 3, subfamily A2	0.868542	0.808898	0.602351	0.999978	0.999961	0.999923	0.989819	0.985156	0.968269
11674	Aldoa	aldolase A, fructose-bisphosphate	0.64373	0.835262	0.998147	0.999978	0.999961	0.999923	1.00831	0.996288	0.999958
11676	Aldoc	aldolase C, fructose-bisphosphate	0.854604	0.583983	0.202215	0.999978	0.999961	0.999923	1.01138	1.03444	1.0825
11682	Alk	anaplastic lymphoma kinase	0.496742	0.737964	0.752231	0.999978	0.999961	0.999923	0.946887	1.02719	0.975002
11685	Alox12e	arachidonate lipoxygenase, epidermal	0.935913	0.989663	0.891483	0.999978	0.999961	0.999923	1.00559	1.0009	1.00951
11687	Alox15	arachidonate 15-lipoxygenase	0.476943	0.56398	0.963524	0.999978	0.999961	0.999923	1.05384	1.04343	0.99664
11689	Alox5	arachidonate 5-lipoxygenase	0.26618	0.584721	0.595748	0.999978	0.999961	0.999923	0.922761	1.04015	1.03895
11690	Alox5ap	arachidonate 5-lipoxygenase activating protein	0.727686	0.399108	0.188002	0.999978	0.999961	0.999923	1.04124	0.906577	1.1662
11692	Gfer	growth factor, erv1 (S. cerevisiae)-like (augmenter of liver regeneration)	0.435314	0.981062	0.51911	0.999978	0.999961	0.999923	0.93838	0.998071	0.948835
11695	Alx4	aristaless-like homeobox 4	0.972935	0.534602	0.936423	0.999978	0.999961	0.999923	1.00269	0.951959	0.993705
11699	Ambp	alpha 1 microglobulin/bikunin	0.595345	0.923465	0.193857	0.999978	0.999961	0.999923	1.03817	0.993254	0.911964
11704	Amelx	amelogenin X chromosome	0.361329	0.444968	0.5889	0.999978	0.999961	0.999923	0.952051	1.04193	1.02945
11705	Amh	anti-Mullerian hormone	0.566694	0.584382	0.342838	0.999978	0.999961	0.999923	1.03782	1.03608	1.06354
11717	Ampd3	adenosine monophosphate deaminase 3	0.733503	0.656197	0.96553	0.999978	0.999961	0.999923	0.95084	1.06815	0.993625
11722	Amy1	amylase 1, salivary	0.74521	0.65974	0.778937	0.999978	0.999961	0.999923	1.04158	0.946288	1.03581
11727	Ang	angiogenin, ribonuclease, RNase A family, 5	0.674016	0.839936	0.981957	0.999978	0.999961	0.999923	1.04678	1.02218	1.00246
11731	Ang2	angiogenin, ribonuclease A family, member 2	0.387032	0.930713	0.0695733	0.999978	0.999961	0.999923	0.949002	1.00526	1.11731
11732	Ank	progressive ankylosis	0.247573	0.508322	0.347586	0.999978	0.999961	0.999923	1.03977	1.02248	1.03213
11733	Ank1	ankyrin 1, erythroid	0.585599	0.895394	0.706413	0.999978	0.999961	0.999923	0.96906	0.992458	0.978534
11735	Ank3	ankyrin 3, epithelial	0.403898	0.789873	0.330467	0.999978	0.999961	0.999923	0.95948	1.01326	0.952872
11736	Ankfy1	ankyrin repeat and FYVE domain containing 1	0.662023	0.307793	0.438375	0.999978	0.999961	0.999923	1.02351	1.05591	1.04213
11737	Anp32a	acidic (leucine-rich) nuclear phosphoprotein 32 family, member A	0.472313	0.88628	0.573892	0.999978	0.999961	0.999923	1.04584	0.991139	1.03566
11739	Slc25a4	solute carrier family 25 (mitochondrial carrier, adenine nucleotide translocator), member 4	0.310806	0.879196	0.43528	0.999978	0.999961	0.999923	1.02224	0.996719	1.01705
11745	Anxa3	annexin A3	0.767184	0.816749	0.846614	0.999978	0.999961	0.999923	1.02864	1.02235	0.981722
11746	Anxa4	annexin A4	0.400557	0.856982	0.969991	0.999978	0.999961	0.999923	0.937733	1.01384	1.00287
11747	Anxa5	annexin A5	0.941712	0.840959	0.909473	0.999978	0.999961	0.999923	0.992685	0.980051	1.01148
11749	Anxa6	annexin A6	0.380294	0.60766	0.468096	0.999978	0.999961	0.999923	0.964566	0.979151	1.03026
11750	Anxa7	annexin A7	0.228522	0.77619	0.70358	0.999978	0.999961	0.999923	0.914017	0.97911	1.02867
11752	Anxa8	annexin A8	0.896526	0.245662	0.470481	0.999978	0.999961	0.999923	0.978577	1.21451	0.886553
11754	Aoc3	amine oxidase, copper containing 3	0.812515	0.895134	0.971259	0.999978	0.999961	0.999923	1.04361	0.976563	0.993539
11757	Prdx3	peroxiredoxin 3	0.708215	0.608814	0.111612	0.999978	0.999961	0.999923	1.01393	0.981258	1.06114
11758	Prdx6	peroxiredoxin 6	0.785731	0.457526	0.886953	0.999978	0.999961	0.999923	1.01854	0.950935	1.00965
11761	Aox1	aldehyde oxidase 1	0.579713	0.455716	0.420143	0.999978	0.999961	0.999923	1.06527	0.918284	1.09655
11764	Ap1b1	adaptor protein complex AP-1, beta 1 subunit	0.339123	0.718718	0.643168	0.999978	0.999961	0.999923	0.962228	1.01457	0.981563
11765	Ap1g1	adaptor protein complex AP-1, gamma 1 subunit	0.749322	0.942783	0.341278	0.999978	0.999961	0.999923	0.989478	1.00238	0.968891
11766	Ap1g2	adaptor protein complex AP-1, gamma 2 subunit	0.826531	0.766495	0.523606	0.999978	0.999961	0.999923	1.01699	1.02309	0.952094
11767	Ap1m1	adaptor-related protein complex AP-1, mu subunit 1	0.565675	0.659056	0.370336	0.999978	0.999961	0.999923	1.01963	0.985187	1.03084
11768	Ap1m2	adaptor protein complex AP-1, mu 2 subunit	0.891293	0.468584	0.737472	0.999978	0.999961	0.999923	1.00806	1.04357	0.980501
11769	Ap1s1	adaptor protein complex AP-1, sigma 1	0.831517	0.638992	0.193773	0.999978	0.999961	0.999923	0.989809	0.977653	1.065
11770	Fabp4	fatty acid binding protein 4, adipocyte	0.631742	0.76299	0.662493	0.999978	0.999961	0.999923	1.04257	0.974123	1.03869
11771	Ap2a1	adaptor-related protein complex 2, alpha 1 subunit	0.852411	0.533866	0.408498	0.999978	0.999961	0.999923	0.989681	1.03534	1.04728
11772	Ap2a2	adaptor-related protein complex 2, alpha 2 subunit	0.476182	0.678167	0.486518	0.999978	0.999961	0.999923	0.970805	1.01738	0.971478
11774	Ap3b1	adaptor-related protein complex 3, beta 1 subunit	0.5334	0.361517	0.874221	0.999978	0.999961	0.999923	1.02559	1.03778	1.00643
11775	Ap3b2	adaptor-related protein complex 3, beta 2 subunit	0.922315	0.369241	0.375945	0.999978	0.999961	0.999923	0.993221	0.939109	1.0639
11776	Ap3d1	adaptor-related protein complex 3, delta 1 subunit	0.724973	0.684299	0.450433	0.999978	0.999961	0.999923	0.984205	0.981765	0.966367
11778	Ap3s2	adaptor-related protein complex 3, sigma 2 subunit	0.924182	0.501736	0.746853	0.999978	0.999961	0.999923	0.997117	1.02062	1.00984
11781	Ap4m1	adaptor-related protein complex AP-4, mu 1	0.822902	0.501051	0.546083	0.999978	0.999961	0.999923	1.01494	0.95633	1.04086
11782	Ap4s1	adaptor-related protein complex AP-4, sigma 1	0.841813	0.68453	0.881348	0.999978	0.999961	0.999923	0.991025	0.981805	0.993281
11783	Apaf1	apoptotic peptidase activating factor 1	0.660929	0.864622	0.727393	0.999978	0.999961	0.999923	1.02699	1.0104	0.979062
11784	Apba2	amyloid beta (A4) precursor protein-binding, family A, member 2	0.974581	0.169123	0.471704	0.999978	0.999961	0.999923	0.997572	0.899695	1.05657
11785	Apbb1	amyloid beta (A4) precursor protein-binding, family B, member 1	0.899228	0.354611	0.37541	0.999978	0.999961	0.999923	0.993807	1.04662	0.957322
11787	Apbb2	amyloid beta (A4) precursor protein-binding, family B, member 2	0.554715	0.490859	0.962497	0.999978	0.999961	0.999923	0.97129	0.96658	0.997687
11789	Apc	adenomatosis polyposis coli	0.315378	0.566817	0.0130519	0.999978	0.999961	0.999923	0.94317	0.96726	0.862724
11790	Speg	SPEG complex locus	0.380428	0.870191	0.140071	0.999978	0.999961	0.999923	0.943682	0.98929	0.906594
11792	Apex1	apurinic/apyrimidinic endonuclease 1	0.515992	0.780161	0.801454	0.999978	0.999961	0.999923	1.02765	0.988365	1.0106
11793	Atg5	autophagy related 5	0.797563	0.678578	0.649509	0.999978	0.999961	0.999923	1.01028	1.01666	1.01829
11796	Birc3	baculoviral IAP repeat-containing 3	0.308784	0.429383	0.85661	0.999978	0.999961	0.999923	0.941782	0.954568	1.01066
11797	Birc2	baculoviral IAP repeat-containing 2	0.699015	0.467298	0.0983189	0.999978	0.999961	0.999923	1.03424	0.938578	0.864656
11798	Xiap	X-linked inhibitor of apoptosis	0.619752	0.56735	0.837634	0.999978	0.999961	0.999923	1.02092	0.976414	1.00858
11800	Api5	apoptosis inhibitor 5	0.990938	0.503547	0.289606	0.999978	0.999961	0.999923	1.00046	0.973122	0.957673
11801	Cd5l	CD5 antigen-like	0.611245	0.671597	0.997572	0.999978	0.999961	0.999923	0.964685	0.970466	1.00022
11803	Aplp1	amyloid beta (A4) precursor-like protein 1	0.174467	0.192387	0.492097	0.999978	0.999961	0.999923	0.912562	0.915962	1.04711
11804	Aplp2	amyloid beta (A4) precursor-like protein 2	0.667439	0.798507	0.89438	0.999978	0.999961	0.999923	0.978819	1.01279	1.00663
11806	Apoa1	apolipoprotein A-I	0.38757	0.518857	0.925072	0.999978	0.999961	0.999923	0.956713	0.967542	0.995209
11807	Apoa2	apolipoprotein A-II	0.328509	0.623695	0.568246	0.999978	0.999961	0.999923	0.937757	0.968335	1.03815
11808	Apoa4	apolipoprotein A-IV	0.472357	0.368342	0.282728	0.999978	0.999961	0.999923	0.957542	0.94708	1.06718
11810	Apobec1	apolipoprotein B mRNA editing enzyme, catalytic polypeptide 1	0.647183	0.552046	0.178143	0.999978	0.999961	0.999923	1.02964	0.962739	1.09032
11811	Apobec2	apolipoprotein B mRNA editing enzyme, catalytic polypeptide 2	0.472775	0.394219	0.578776	0.999978	0.999961	0.999923	0.976858	0.972575	1.01825
11812	Apoc1	apolipoprotein C-I	0.535906	0.727307	0.64325	0.999978	0.999961	0.999923	1.07432	1.04117	1.05506
11815	Apod	apolipoprotein D	0.527551	0.534589	0.477673	0.999978	0.999961	0.999923	1.1112	1.1092	1.12587
11816	Apoe	apolipoprotein E	0.579355	0.582774	0.952423	0.999978	0.999961	0.999923	1.08627	1.08546	0.991143
11818	Apoh	apolipoprotein H	0.343471	0.167114	0.734579	0.999978	0.999961	0.999923	1.07889	1.11759	0.973273
11819	Nr2f2	nuclear receptor subfamily 2, group F, member 2	0.97473	0.895202	0.142642	0.999978	0.999961	0.999923	0.998254	1.0073	0.921652
11820	App	amyloid beta (A4) precursor protein	0.577876	0.781856	0.847841	0.999978	0.999961	0.999923	1.04593	0.977922	1.01559
11821	Aprt	adenine phosphoribosyl transferase	0.645775	0.958496	0.825377	0.999978	0.999961	0.999923	0.986526	1.00154	1.00653
11826	Aqp1	aquaporin 1	0.415702	0.619617	0.765582	0.999978	0.999961	0.999923	1.06879	1.04134	0.975977
11827	Aqp2	aquaporin 2	0.547902	0.585523	0.222557	0.999978	0.999961	0.999923	1.03612	0.968321	1.07503
11828	Aqp3	aquaporin 3	0.735365	0.0813675	0.55449	0.999978	0.999961	0.999923	0.983873	1.08851	1.02887
11829	Aqp4	aquaporin 4	0.510435	0.811644	0.25332	0.999978	0.999961	0.999923	1.11618	0.961041	1.21098
11832	Aqp7	aquaporin 7	0.411978	0.922854	0.763216	0.999978	0.999961	0.999923	1.06263	0.992874	0.97799
11833	Aqp8	aquaporin 8	0.232028	0.383161	0.714119	0.999978	0.999961	0.999923	0.921404	1.06138	1.02528
11834	Aqr	aquarius	0.708513	0.440075	0.74289	0.999978	0.999961	0.999923	0.981888	0.96289	1.01617
11835	Ar	androgen receptor	0.993176	0.820005	0.441129	0.999978	0.999961	0.999923	0.99896	0.972681	0.910311
11836	Araf	v-raf murine sarcoma 3611 viral oncogene homolog	0.60215	0.325671	0.800203	0.999978	0.999961	0.999923	1.01839	1.03506	1.00888
11838	Arc	activity regulated cytoskeletal-associated protein	0.257888	0.553167	0.0303589	0.999978	0.999961	0.999923	0.80347	0.892016	0.654094
11840	Arf1	ADP-ribosylation factor 1	0.628517	0.834658	0.870381	0.999978	0.999961	0.999923	1.02688	0.988631	0.991102
11841	Arf2	ADP-ribosylation factor 2	0.939878	0.813509	0.271459	0.999978	0.999961	0.999923	0.995516	0.986038	1.06806
11842	Arf3	ADP-ribosylation factor 3	0.87362	0.765006	0.207405	0.999978	0.999961	0.999923	0.993368	1.01259	0.948312
11843	Arf4	ADP-ribosylation factor 4	0.986991	0.715695	0.396061	0.999978	0.999961	0.999923	1.00095	0.979054	1.05068
11844	Arf5	ADP-ribosylation factor 5	0.837983	0.644958	0.431797	0.999978	0.999961	0.999923	0.991699	0.98138	1.03264
11845	Arf6	ADP-ribosylation factor 6	0.602076	0.291069	0.682839	0.999978	0.999961	0.999923	0.966347	0.932818	0.973542
11852	Rhob	ras homolog gene family, member B	0.198589	0.719452	0.182972	0.999978	0.999961	0.999923	0.807665	0.942402	0.80142
11853	Rhoc	ras homolog gene family, member C	0.455541	0.63054	0.490974	0.999978	0.999961	0.999923	0.954456	1.03046	0.957901
11854	Rhod	ras homolog gene family, member D	0.737219	0.928854	0.948803	0.999978	0.999961	0.999923	0.976091	0.993584	1.00464
11855	Arhgap5	Rho GTPase activating protein 5	0.793739	0.551654	0.835482	0.999978	0.999961	0.999923	0.980739	0.956638	1.01557
11856	Arhgap6	Rho GTPase activating protein 6	0.782214	0.958596	0.456438	0.999978	0.999961	0.999923	0.976675	1.00444	0.938283
11857	Arhgdib	Rho, GDP dissociation inhibitor (GDI) beta	0.688332	0.874483	0.367349	0.999978	0.999961	0.999923	1.03973	0.984781	1.09176
11861	Arl4a	ADP-ribosylation factor-like 4A	0.555641	0.842043	0.755786	0.999978	0.999961	0.999923	0.953101	1.01636	0.974993
11863	Arnt	aryl hydrocarbon receptor nuclear translocator	0.573725	0.699329	0.8495	0.999978	0.999961	0.999923	1.02256	1.01542	1.00754
11864	Arnt2	aryl hydrocarbon receptor nuclear translocator 2	0.752514	0.651468	0.883924	0.999978	0.999961	0.999923	1.01734	1.02494	0.992074
11865	Arntl	aryl hydrocarbon receptor nuclear translocator-like	0.323868	0.770527	0.414988	0.999978	0.999961	0.999923	0.830147	0.946631	0.857594
11870	Art1	ADP-ribosyltransferase 1	0.165131	0.52904	0.27641	0.999978	0.999961	0.999923	1.05354	1.02379	1.04162
11875	Art5	ADP-ribosyltransferase 5	0.458317	0.79485	0.361957	0.999978	0.999961	0.999923	1.08338	0.972363	1.10358
11877	Arvcf	armadillo repeat gene deleted in velo-cardio-facial syndrome	0.287388	0.833488	0.340018	0.999978	0.999961	0.999923	0.922924	1.01591	0.930651
11878	Arx	aristaless related homeobox	0.620702	0.943312	0.829682	0.999978	0.999961	0.999923	1.02945	0.995842	1.01269
11881	Arsb	arylsulfatase B	0.732154	0.840652	0.722037	0.999978	0.999961	0.999923	1.02331	0.986561	1.02424
11883	Arsa	arylsulfatase A	0.480494	0.523433	0.978866	0.999978	0.999961	0.999923	1.05764	1.05197	1.0021
11886	Asah1	N-acylsphingosine amidohydrolase 1	0.903355	0.554032	0.508154	0.999978	0.999961	0.999923	1.00751	0.964158	0.959991
11890	Asgr2	asialoglycoprotein receptor 2	0.68735	0.832489	0.727373	0.999978	0.999961	0.999923	0.965699	1.0185	1.03069
11905	Serpinc1	serine (or cysteine) peptidase inhibitor, clade C (antithrombin), member 1	0.771676	0.600346	0.401827	0.999978	0.999961	0.999923	1.01955	0.96562	0.945464
11906	Zfhx3	zinc finger homeobox 3	0.216976	0.666766	0.0799824	0.999978	0.999961	0.999923	0.927354	0.974174	0.897979
11907	Ate1	arginyltransferase 1	0.486433	0.726253	0.937093	0.999978	0.999961	0.999923	0.964795	1.01817	0.995952
11908	Atf1	activating transcription factor 1	0.319296	0.159348	0.971485	0.999978	0.999961	0.999923	0.949069	0.928528	0.998133
11909	Atf2	activating transcription factor 2	0.84306	0.579838	0.606805	0.999978	0.999961	0.999923	1.00842	0.976793	0.978413
11910	Atf3	activating transcription factor 3	0.227498	0.951728	0.561853	0.999978	0.999961	0.999923	0.718868	0.983672	0.853886
11911	Atf4	activating transcription factor 4	0.189432	0.263801	0.769542	0.999978	0.999961	0.999923	0.936914	0.94612	0.985649
11920	Atm	ataxia telangiectasia mutated homolog (human)	0.427698	0.804857	0.815686	0.999978	0.999961	0.999923	1.03256	1.01001	0.990648
11927	Atox1	ATX1 (antioxidant protein 1) homolog 1 (yeast)	0.918564	0.765275	0.894645	0.999978	0.999961	0.999923	1.00397	1.01165	1.00515
11928	Atp1a1	ATPase, Na+/K+ transporting, alpha 1 polypeptide	0.134906	0.282674	0.236676	0.999978	0.999961	0.999923	0.877727	0.910903	0.902229
11931	Atp1b1	ATPase, Na+/K+ transporting, beta 1 polypeptide	0.63255	0.657605	0.219549	0.999978	0.999961	0.999923	1.09035	0.922956	1.25011
11932	Atp1b2	ATPase, Na+/K+ transporting, beta 2 polypeptide	0.443423	0.720595	0.381891	0.999978	0.999961	0.999923	0.958617	1.01988	0.952893
11933	Atp1b3	ATPase, Na+/K+ transporting, beta 3 polypeptide	0.761901	0.705201	0.300038	0.999978	0.999961	0.999923	1.01931	1.02417	1.06787
11936	Fxyd2	FXYD domain-containing ion transport regulator 2	0.937033	0.946671	0.567911	0.999978	0.999961	0.999923	1.0041	1.00347	1.03003
11937	Atp2a1	ATPase, Ca++ transporting, cardiac muscle, fast twitch 1	0.979813	0.832426	0.748671	0.999978	0.999961	0.999923	0.999576	0.996462	1.00538
11938	Atp2a2	ATPase, Ca++ transporting, cardiac muscle, slow twitch 2	0.434096	0.598051	0.312313	0.999978	0.999961	0.999923	0.868297	1.09972	0.833007
11944	Atp4a	ATPase, H+/K+ exchanging, gastric, alpha polypeptide	0.636312	0.383483	0.676256	0.999978	0.999961	0.999923	0.96103	0.929214	1.03572
11945	Atp4b	ATPase, H+/K+ exchanging, beta polypeptide	0.560414	0.915049	0.954463	0.999978	0.999961	0.999923	1.03913	1.00705	0.996248
11946	Atp5a1	ATP synthase, H+ transporting, mitochondrial F1 complex, alpha subunit 1	0.457379	0.81533	0.271471	0.999978	0.999961	0.999923	1.0208	1.00648	1.03101
11947	Atp5b	ATP synthase, H+ transporting mitochondrial F1 complex, beta subunit	0.454657	0.774986	0.137814	0.999978	0.999961	0.999923	1.02352	1.00891	1.04753
11957	Atp5j	ATP synthase, H+ transporting, mitochondrial F0 complex, subunit F	0.538339	0.885228	0.246019	0.999978	0.999961	0.999923	1.02161	0.995004	1.04129
11958	Atp5k	ATP synthase, H+ transporting, mitochondrial F1F0 complex, subunit e	0.809994	0.676492	0.139642	0.999978	0.999961	0.999923	1.00968	0.983406	1.06153
11964	Atp6v1a	ATPase, H+ transporting, lysosomal V1 subunit A	0.689207	0.528931	0.980885	0.999978	0.999961	0.999923	0.978548	1.03476	1.0013
11966	Atp6v1b2	ATPase, H+ transporting, lysosomal V1 subunit B2	0.983105	0.99002	0.0403558	0.999978	0.999961	0.999923	1.00095	0.999439	1.09811
11972	Atp6v0d1	ATPase, H+ transporting, lysosomal V0 subunit D1	0.791908	0.52077	0.373669	0.999978	0.999961	0.999923	1.00961	1.02358	1.03286
11973	Atp6v1e1	ATPase, H+ transporting, lysosomal V1 subunit E1	0.415493	0.716371	0.23605	0.999978	0.999961	0.999923	1.02483	1.01098	1.03645
11974	Atp6v0e	ATPase, H+ transporting, lysosomal V0 subunit E	0.880082	0.404197	0.825098	0.999978	0.999961	0.999923	1.00588	1.03304	1.00863
11975	Atp6v0a1	ATPase, H+ transporting, lysosomal V0 subunit A1	0.512299	0.387738	0.983399	0.999978	0.999961	0.999923	0.957784	1.05858	0.998634
11977	Atp7a	ATPase, Cu++ transporting, alpha polypeptide	0.906819	0.856471	0.251111	0.999978	0.999961	0.999923	0.992383	1.01189	0.927411
11979	Atp7b	ATPase, Cu++ transporting, beta polypeptide	0.842522	0.894076	0.90356	0.999978	0.999961	0.999923	1.01314	1.00879	1.00799
11980	Atp8a1	ATPase, aminophospholipid transporter (APLT), class I, type 8A, member 1	0.691998	0.867703	0.489427	0.999978	0.999961	0.999923	0.960908	1.0169	0.932703
11981	Atp9a	ATPase, class II, type 9A	0.455836	0.547623	0.391196	0.999978	0.999961	0.999923	0.954867	0.963472	1.05458
11982	Atp10a	ATPase, class V, type 10A	0.450159	0.554658	0.919301	0.999978	0.999961	0.999923	0.932543	0.946872	0.990694
11983	Atpif1	ATPase inhibitory factor 1	0.484386	0.221846	0.167843	0.999978	0.999961	0.999923	1.04316	0.928568	1.08742
11987	Slc7a1	solute carrier family 7 (cationic amino acid transporter, y+ system), member 1	0.649979	0.972185	0.523604	0.999978	0.999961	0.999923	1.02342	1.00178	1.0331
11988	Slc7a2	solute carrier family 7 (cationic amino acid transporter, y+ system), member 2	0.574443	0.771633	0.696078	0.999978	0.999961	0.999923	1.07778	1.03944	1.05345
11990	Atrn	attractin	0.314892	0.280919	0.264082	0.999978	0.999961	0.999923	0.959984	0.957106	0.955593
11991	Hnrnpd	heterogeneous nuclear ribonucleoprotein D	0.711876	0.546274	0.623489	0.999978	0.999961	0.999923	0.979867	0.967293	0.973319
11992	Auh	AU RNA binding protein/enoyl-coenzyme A hydratase	0.885321	0.974348	0.418192	0.999978	0.999961	0.999923	1.00705	1.00157	1.04035
11993	Aup1	ancient ubiquitous protein 1	0.0588663	0.572317	0.467122	0.999978	0.999961	0.999923	0.920954	1.02459	0.96917
11997	Akr1b7	aldo-keto reductase family 1, member B7	0.622281	0.694799	0.916884	0.999978	0.999961	0.999923	1.04169	1.03305	1.00868
11998	Avp	arginine vasopressin	0.950254	0.641311	0.948678	0.999978	0.999961	0.999923	1.00353	1.02665	1.00364
12000	Avpr2	arginine vasopressin receptor 2	0.502315	0.690281	0.714529	0.999978	0.999961	0.999923	1.05483	0.968826	0.97135
12005	Axin1	axin 1	0.629734	0.892319	0.354109	0.999978	0.999961	0.999923	0.978401	0.993893	0.958798
12006	Axin2	axin2	0.889154	0.967675	0.321769	0.999978	0.999961	0.999923	1.00755	0.997816	0.947743
12007	Azgp1	alpha-2-glycoprotein 1, zinc	0.522196	0.819924	0.499806	0.999978	0.999961	0.999923	0.951321	0.98243	1.05404
12009	Azi1	5-azacytidine induced gene 1	0.203138	0.978235	0.179197	0.999978	0.999961	0.999923	0.926796	1.00162	0.922843
12010	B2m	beta-2 microglobulin	0.787915	0.672479	0.0171165	0.999978	0.999961	0.999923	1.02604	0.960397	1.2623
12013	Bach1	BTB and CNC homology 1	0.263042	0.420533	0.0247698	0.999978	0.999961	0.999923	0.908668	0.933547	0.822814
12014	Bach2	BTB and CNC homology 2	0.763985	0.878992	0.851128	0.999978	0.999961	0.999923	1.02876	0.985731	1.01788
12015	Bad	BCL2-associated agonist of cell death	0.360516	0.326261	0.470798	0.999978	0.999961	0.999923	0.967861	1.03571	0.974596
12017	Bag1	BCL2-associated athanogene 1	0.735747	0.913932	0.530266	0.999978	0.999961	0.999923	0.989316	1.00344	1.0202
12018	Bak1	BCL2-antagonist/killer 1	0.0251945	0.505322	0.667657	0.999978	0.999961	0.999923	0.866307	1.04283	0.973355
12020	Nkx3-2	NK3 homeobox 2	0.497448	0.693642	0.243511	0.999978	0.999961	0.999923	0.935791	1.03923	0.891835
12022	Barx1	BarH-like homeobox 1	0.69396	0.801517	0.596612	0.999978	0.999961	0.999923	0.970396	1.01938	1.04127
12023	Barx2	BarH-like homeobox 2	0.793796	0.457789	0.890516	0.999978	0.999961	0.999923	1.02438	0.933736	1.01276
12028	Bax	BCL2-associated X protein	0.0389392	0.70944	0.686555	0.999978	0.999961	0.999923	0.907968	0.983007	1.01874
12029	Bcl6b	B cell CLL/lymphoma 6, member B	0.861604	0.68522	0.728761	0.999978	0.999961	0.999923	1.01579	0.9642	1.03167
12032	Bcan	brevican	0.869924	0.385345	0.893782	0.999978	0.999961	0.999923	0.990746	0.951775	0.992449
12033	Bcap29	B cell receptor associated protein 29	0.839551	0.918847	0.853916	0.999978	0.999961	0.999923	1.01463	1.00733	1.01329
12034	Phb2	prohibitin 2	0.475815	0.812931	0.207072	0.999978	0.999961	0.999923	1.02452	1.00806	1.04398
12036	Bcat2	branched chain aminotransferase 2, mitochondrial	0.813598	0.825732	0.9632	0.999978	0.999961	0.999923	0.981576	1.01752	1.00364
12038	Bche	butyrylcholinesterase	0.987908	0.463143	0.398904	0.999978	0.999961	0.999923	0.998977	0.951566	1.05878
12039	Bckdha	branched chain ketoacid dehydrogenase E1, alpha polypeptide	0.451315	0.685731	0.295331	0.999978	0.999961	0.999923	1.05237	0.972992	1.07365
12040	Bckdhb	branched chain ketoacid dehydrogenase E1, beta polypeptide	0.880299	0.825298	0.41949	0.999978	0.999961	0.999923	1.01148	1.01687	1.06324
12041	Bckdk	branched chain ketoacid dehydrogenase kinase	0.639855	0.885076	0.835025	0.999978	0.999961	0.999923	1.0164	0.994993	1.00726
12042	Bcl10	B cell leukemia/lymphoma 10	0.861982	0.869987	0.0492092	0.999978	0.999961	0.999923	0.994183	1.00551	1.06931
12043	Bcl2	B cell leukemia/lymphoma 2	0.819585	0.559944	0.791065	0.999978	0.999961	0.999923	0.978536	0.945996	0.97511
12048	Bcl2l1	BCL2-like 1	0.571786	0.761309	0.422029	0.999978	0.999961	0.999923	0.952834	0.9744	1.07111
12050	Bcl2l2	BCL2-like 2	0.722413	0.968575	0.509529	0.999978	0.999961	0.999923	0.987657	1.00138	0.977176
12051	Bcl3	B cell leukemia/lymphoma 3	0.486558	0.81867	0.636566	0.999978	0.999961	0.999923	0.932444	1.02327	1.04859
12053	Bcl6	B cell leukemia/lymphoma 6	0.435039	0.770602	0.37937	0.999978	0.999961	0.999923	0.8675	0.948393	0.851997
12054	Bcl7b	B cell CLL/lymphoma 7B	0.49695	0.346212	0.476517	0.999978	0.999961	0.999923	0.963966	1.0523	0.962262
12055	Bcl7c	B cell CLL/lymphoma 7C	0.253071	0.922141	0.169404	0.999978	0.999961	0.999923	0.93649	1.0056	0.923973
12061	Bdkrb1	bradykinin receptor, beta 1	0.859769	0.870726	0.62768	0.999978	0.999961	0.999923	0.989324	1.00994	0.970942
12064	Bdnf	brain derived neurotrophic factor	0.567431	0.746981	0.902656	0.999978	0.999961	0.999923	0.958186	0.976211	0.990917
12068	Bet1	blocked early in transport 1 homolog (S. cerevisiae)	0.756569	0.998493	0.977451	0.999978	0.999961	0.999923	0.983484	1.0001	0.998483
12069	Bex2	brain expressed X-linked 2	0.507477	0.170858	0.353798	0.999978	0.999961	0.999923	1.03837	1.08139	1.05418
12070	Ngfrap1	nerve growth factor receptor (TNFRSF16) associated protein 1	0.981012	0.808879	0.622909	0.999978	0.999961	0.999923	0.998728	1.01302	1.02667
12091	Glb1	galactosidase, beta 1	0.855608	0.921459	0.720845	0.999978	0.999961	0.999923	1.01553	0.991685	0.970179
12111	Bgn	biglycan	0.838991	0.57434	0.44829	0.999978	0.999961	0.999923	1.04221	0.891893	1.16721
12123	Hrk	harakiri, BCL2 interacting protein (contains only BH3 domain)	0.202073	0.562248	0.955534	0.999978	0.999961	0.999923	1.06327	1.02812	0.997339
12124	Bik	BCL2-interacting killer	0.707363	0.476768	0.729862	0.999978	0.999961	0.999923	0.980246	1.0386	0.981817
12125	Bcl2l11	BCL2-like 11 (apoptosis facilitator)	0.290507	0.870653	0.100371	0.999978	0.999961	0.999923	0.923557	1.01227	0.883034
12142	Prdm1	PR domain containing 1, with ZNF domain	0.695081	0.819014	0.630966	0.999978	0.999961	0.999923	0.971345	1.01711	1.03628
12143	Blk	B lymphoid kinase	0.598108	0.566912	0.911095	0.999978	0.999961	0.999923	0.955305	0.951534	0.990371
12144	Blm	Bloom syndrome, RecQ helicase-like	0.283533	0.825497	0.647039	0.999978	0.999961	0.999923	0.926087	0.984405	0.967864
12151	Bmi1	Bmi1 polycomb ring finger oncogene	0.572505	0.755472	0.219788	0.999978	0.999961	0.999923	0.967707	0.982064	0.930802
12153	Bmp1	bone morphogenetic protein 1	0.528023	0.261513	0.915404	0.999978	0.999961	0.999923	1.04048	1.07342	1.00669
12154	Bmp10	bone morphogenetic protein 10	0.532205	0.309863	0.380317	0.999978	0.999961	0.999923	1.0447	1.07387	1.06344
12156	Bmp2	bone morphogenetic protein 2	0.820338	0.715382	0.764777	0.999978	0.999961	0.999923	1.02189	1.03539	0.971867
12159	Bmp4	bone morphogenetic protein 4	0.959435	0.895518	0.832373	0.999978	0.999961	0.999923	1.00575	1.01491	0.976421
12163	Bmp8a	bone morphogenetic protein 8a	0.74995	0.450764	0.478006	0.999978	0.999961	0.999923	1.03601	1.08748	0.92415
12164	Bmp8b	bone morphogenetic protein 8b	0.696845	0.389959	0.935456	0.999978	0.999961	0.999923	1.01879	1.04202	0.996141
12165	Gdf2	growth differentiation factor 2	0.864894	0.891623	0.90395	0.999978	0.999961	0.999923	0.989684	1.00834	1.00738
12166	Bmpr1a	bone morphogenetic protein receptor, type 1A	0.317436	0.724932	0.155945	0.999978	0.999961	0.999923	0.923998	0.972656	0.893478
12167	Bmpr1b	bone morphogenetic protein receptor, type 1B	0.408544	0.763014	0.415974	0.999978	0.999961	0.999923	0.907061	0.965117	0.908465
12168	Bmpr2	bone morphogenetic protein receptor, type II (serine/threonine kinase)	0.490612	0.625907	0.449396	0.999978	0.999961	0.999923	0.954133	0.967371	0.949764
12175	Bnip2	BCL2/adenovirus E1B interacting protein 2	0.975557	0.755059	0.285656	0.999978	0.999961	0.999923	0.998474	0.984562	1.05492
12177	Bnip3l	BCL2/adenovirus E1B interacting protein 3-like	0.162424	0.654792	0.584246	0.999978	0.999961	0.999923	1.08632	1.02667	1.03275
12180	Smyd1	SET and MYND domain containing 1	0.289966	0.522477	0.839484	0.999978	0.999961	0.999923	0.953622	0.971786	0.99099
12181	Bop1	block of proliferation 1	0.219386	0.897205	0.845312	0.999978	0.999961	0.999923	0.945961	0.994207	0.991264
12183	Bpgm	2,3-bisphosphoglycerate mutase	0.641198	0.606941	0.888712	0.999978	0.999961	0.999923	1.03986	1.0441	1.0118
12190	Brca2	breast cancer 2	0.887143	0.0490781	0.491767	0.999978	0.999961	0.999923	0.989633	1.15804	0.950683
12192	Zfp36l1	zinc finger protein 36, C3H type-like 1	0.475185	0.945701	0.356483	0.999978	0.999961	0.999923	0.852593	1.0153	0.813665
12193	Zfp36l2	zinc finger protein 36, C3H type-like 2	0.782971	0.349177	0.493313	0.999978	0.999961	0.999923	1.0156	1.05419	1.0393
12209	Brs3	bombesin-like receptor 3	0.712749	0.277881	0.904341	0.999978	0.999961	0.999923	1.02608	0.926643	1.00843
12211	Birc6	baculoviral IAP repeat-containing 6	0.890009	0.873954	0.10818	0.999978	0.999961	0.999923	1.00603	1.00692	0.931847
12215	Bsg	basigin	0.973916	0.945736	0.397615	0.999978	0.999961	0.999923	1.00148	0.99693	1.03906
12217	Bsn	bassoon	0.934527	0.48385	0.56599	0.999978	0.999961	0.999923	1.0038	0.968122	0.973807
12223	Btc	betacellulin, epidermal growth factor family member	0.557387	0.849913	0.329996	0.999978	0.999961	0.999923	0.880739	0.959918	0.809493
12224	Klf5	Kruppel-like factor 5	0.0461429	0.559646	0.190843	0.999978	0.999961	0.999923	0.800547	0.937866	0.865349
12226	Btg1	B cell translocation gene 1, anti-proliferative	0.9587	0.260607	0.105956	0.999978	0.999961	0.999923	0.994326	1.13228	0.835692
12227	Btg2	B cell translocation gene 2, anti-proliferative	0.0903835	0.944561	0.194547	0.999978	0.999961	0.999923	0.687271	0.984889	0.751302
12229	Btk	Bruton agammaglobulinemia tyrosine kinase	0.957455	0.458662	0.638238	0.999978	0.999961	0.999923	0.995629	0.940835	1.0394
12234	Btrc	beta-transducin repeat containing protein	0.0964215	0.924795	0.734395	0.999978	0.999961	0.999923	0.921321	1.00461	1.01669
12236	Bub1b	budding uninhibited by benzimidazoles 1 homolog, beta (S. cerevisiae)	0.248177	0.364225	0.543493	0.999978	0.999961	0.999923	0.932071	1.05671	0.963803
12237	Bub3	budding uninhibited by benzimidazoles 3 homolog (S. cerevisiae)	0.724115	0.98711	0.805093	0.999978	0.999961	0.999923	1.014	1.00064	1.00977
12238	Commd3	COMM domain containing 3	0.796334	0.44149	0.673249	0.999978	0.999961	0.999923	0.986777	0.961001	0.978476
12257	Tspo	translocator protein	0.711378	0.836707	0.70343	0.999978	0.999961	0.999923	1.02499	0.986351	1.02572
12258	Serping1	serine (or cysteine) peptidase inhibitor, clade G, member 1	0.49463	0.952308	0.723253	0.999978	0.999961	0.999923	1.10577	0.99125	1.05344
12259	C1qa	complement component 1, q subcomponent, alpha polypeptide	0.390922	0.819527	0.374614	0.999978	0.999961	0.999923	1.19488	0.953877	1.20237
12260	C1qb	complement component 1, q subcomponent, beta polypeptide	0.682588	0.54504	0.522652	0.999978	0.999961	0.999923	1.09133	0.878583	1.14654
12261	C1qbp	complement component 1, q subcomponent binding protein	0.181388	0.877874	0.126325	0.999978	0.999961	0.999923	1.05921	0.993453	1.06817
12262	C1qc	complement component 1, q subcomponent, C chain	0.547927	0.818739	0.464139	0.999978	0.999961	0.999923	1.13444	0.953088	1.16623
12263	C2	complement component 2 (within H-2S)	0.362927	0.866508	0.0517223	0.999978	0.999961	0.999923	1.08712	1.0155	1.19808
12265	Ciita	class II transactivator	0.72845	0.632949	0.612268	0.999978	0.999961	0.999923	1.02268	0.969614	0.967779
12266	C3	complement component 3	0.433404	0.671006	0.778318	0.999978	0.999961	0.999923	1.1415	0.930871	1.0486
12267	C3ar1	complement component 3a receptor 1	0.25218	0.488109	0.0530309	0.999978	0.999961	0.999923	1.16167	0.913529	1.29131
12270	C4bp-ps1	complement component 4 binding protein, pseudogene 1	0.714648	0.71975	0.915701	0.999978	0.999961	0.999923	0.976671	0.977102	0.993192
12273	C5ar1	complement component 5a receptor 1	0.997438	0.259321	0.0495413	0.999978	0.999961	0.999923	1.00024	0.920119	1.15771
12274	C6	complement component 6	0.487311	0.307978	0.882548	0.999978	0.999961	0.999923	0.922656	0.888331	0.983054
12279	C9	complement component 9	0.845026	0.365631	0.681941	0.999978	0.999961	0.999923	0.977261	1.1127	1.04943
12282	Hyou1	hypoxia up-regulated 1	0.515019	0.0627152	0.962769	0.999978	0.999961	0.999923	0.963888	0.899044	1.00264
12283	Cab39	calcium binding protein 39	0.540136	0.919477	0.691809	0.999978	0.999961	0.999923	0.970383	1.00497	0.980751
12286	Cacna1a	calcium channel, voltage-dependent, P/Q type, alpha 1A subunit	0.843908	0.689648	0.448202	0.999978	0.999961	0.999923	0.981992	1.03756	1.07266
12287	Cacna1b	calcium channel, voltage-dependent, N type, alpha 1B subunit	0.42474	0.634956	0.36415	0.999978	0.999961	0.999923	0.936611	0.96186	1.07735
12288	Cacna1c	calcium channel, voltage-dependent, L type, alpha 1C subunit	0.556161	0.993554	0.923922	0.999978	0.999961	0.999923	1.04579	0.999386	1.00728
12289	Cacna1d	calcium channel, voltage-dependent, L type, alpha 1D subunit	0.872985	0.847775	0.923412	0.999978	0.999961	0.999923	0.991012	1.0109	1.00544
12290	Cacna1e	calcium channel, voltage-dependent, R type, alpha 1E subunit	0.893568	0.403876	0.81028	0.999978	0.999961	0.999923	1.01388	0.917368	1.02505
12291	Cacna1g	calcium channel, voltage-dependent, T type, alpha 1G subunit	0.752061	0.573216	0.486275	0.999978	0.999961	0.999923	0.97291	0.952169	1.06249
12292	Cacna1s	calcium channel, voltage-dependent, L type, alpha 1S subunit	0.778208	0.844837	0.412323	0.999978	0.999961	0.999923	0.985577	0.989957	0.958499
12293	Cacna2d1	calcium channel, voltage-dependent, alpha2/delta subunit 1	0.777553	0.992239	0.307743	0.999978	0.999961	0.999923	0.985311	0.999491	0.947782
12294	Cacna2d3	calcium channel, voltage-dependent, alpha2/delta subunit 3	0.858981	0.831098	0.361726	0.999978	0.999961	0.999923	0.971623	1.03516	0.862218
12295	Cacnb1	calcium channel, voltage-dependent, beta 1 subunit	0.342615	0.991799	0.794818	0.999978	0.999961	0.999923	0.953413	0.999485	0.987054
12297	Cacnb3	calcium channel, voltage-dependent, beta 3 subunit	0.501409	0.709835	0.683125	0.999978	0.999961	0.999923	0.945162	0.969305	0.966372
12299	Cacng1	calcium channel, voltage-dependent, gamma subunit 1	0.622802	0.978616	0.319793	0.999978	0.999961	0.999923	0.957667	1.00236	0.915992
12300	Cacng2	calcium channel, voltage-dependent, gamma subunit 2	0.269017	0.366312	0.607028	0.999978	0.999961	0.999923	0.942225	0.952599	1.02797
12301	Cacybp	calcyclin binding protein	0.490586	0.234427	0.187053	0.999978	0.999961	0.999923	0.950126	0.915239	0.906282
12304	Pdia4	protein disulfide isomerase associated 4	0.356147	0.646723	0.801011	0.999978	0.999961	0.999923	0.949976	0.974895	1.01407
12305	Ddr1	discoidin domain receptor family, member 1	0.81759	0.697975	0.223584	0.999978	0.999961	0.999923	1.012	1.02028	0.938665
12306	Anxa2	annexin A2	0.819941	0.695319	0.15808	0.999978	0.999961	0.999923	1.03488	0.9427	1.2389
12308	Calb2	calbindin 2	0.764282	0.525834	0.828719	0.999978	0.999961	0.999923	1.02218	0.954604	0.984303
12313	Calm1	calmodulin 1	0.56676	0.831321	0.44862	0.999978	0.999961	0.999923	0.973675	1.00996	0.965293
12315	Calm3	calmodulin 3	0.278	0.950585	0.386802	0.999978	0.999961	0.999923	0.925104	0.995583	0.939883
12317	Calr	calreticulin	0.800522	0.680392	0.289092	0.999978	0.999961	0.999923	1.01227	1.02008	1.05271
12319	Car8	carbonic anhydrase 8	0.501342	0.658841	0.348365	0.999978	0.999961	0.999923	1.07717	1.04997	1.10944
12321	Calu	calumenin	0.370038	0.684939	0.580216	0.999978	0.999961	0.999923	0.959051	0.9813	1.02608
12322	Camk2a	calcium/calmodulin-dependent protein kinase II alpha	0.14441	0.699	0.115554	0.999978	0.999961	0.999923	0.899779	0.972623	0.892239
12323	Camk2b	calcium/calmodulin-dependent protein kinase II, beta	0.34141	0.977373	0.144516	0.999978	0.999961	0.999923	0.946399	0.998365	0.918599
12325	Camk2g	calcium/calmodulin-dependent protein kinase II gamma	0.913872	0.980409	0.83298	0.999978	0.999961	0.999923	0.996018	1.00091	1.00781
12328	Caml	calcium modulating ligand	0.274304	0.810369	0.777721	0.999978	0.999961	0.999923	1.04548	0.990328	1.0115
12330	Canx	calnexin	0.988678	0.749737	0.790582	0.999978	0.999961	0.999923	0.999467	1.01205	0.990076
12331	Cap1	CAP, adenylate cyclase-associated protein 1 (yeast)	0.574911	0.979759	0.875845	0.999978	0.999961	0.999923	1.04058	1.0018	0.988993
12332	Capg	capping protein (actin filament), gelsolin-like	0.873625	0.91061	0.627971	0.999978	0.999961	0.999923	1.01203	0.991593	1.03714
12333	Capn1	calpain 1	0.350709	0.756268	0.352856	0.999978	0.999961	0.999923	0.944987	1.01894	0.945227
12334	Capn2	calpain 2	0.610392	0.329563	0.77413	0.999978	0.999961	0.999923	0.978685	0.959502	0.987947
12335	Capn3	calpain 3	0.0563902	0.591383	0.656032	0.999978	0.999961	0.999923	0.935013	0.981517	1.01559
12336	Capns1	calpain, small subunit 1	0.736471	0.844477	0.496266	0.999978	0.999961	0.999923	0.990116	0.994228	0.980091
12337	Capn5	calpain 5	0.749666	0.501248	0.38312	0.999978	0.999961	0.999923	1.02306	0.953013	1.06448
12338	Capn6	calpain 6	0.976642	0.780196	0.391441	0.999978	0.999961	0.999923	0.998498	0.985771	1.04511
12339	Capn7	calpain 7	0.989989	0.757496	0.737883	0.999978	0.999961	0.999923	0.999489	0.987488	0.986445
12343	Capza2	capping protein (actin filament) muscle Z-line, alpha 2	0.895141	0.921469	0.888904	0.999978	0.999961	0.999923	1.00568	1.00425	1.00602
12345	Capzb	capping protein (actin filament) muscle Z-line, beta	0.930525	0.847521	0.758707	0.999978	0.999961	0.999923	0.99591	1.00908	0.985661
12346	Car1	carbonic anhydrase 1	0.943782	0.389741	0.975912	0.999978	0.999961	0.999923	1.00566	1.07142	0.997588
12348	Car11	carbonic anhydrase 11	0.222385	0.591948	0.563405	0.999978	0.999961	0.999923	0.91239	1.0409	0.957703
12349	Car2	carbonic anhydrase 2	0.455104	0.706767	0.471529	0.999978	0.999961	0.999923	1.0681	0.967417	1.06555
12350	Car3	carbonic anhydrase 3	0.540859	0.558371	0.701579	0.999978	0.999961	0.999923	0.978175	1.02134	0.98628
12351	Car4	carbonic anhydrase 4	0.418859	0.941524	0.541301	0.999978	0.999961	0.999923	1.14694	1.01249	0.901696
12352	Car5a	carbonic anhydrase 5a, mitochondrial	0.126902	0.415982	0.855791	0.999978	0.999961	0.999923	0.894376	0.942619	0.986916
12353	Car6	carbonic anhydrase 6	0.654215	0.462446	0.76096	0.999978	0.999961	0.999923	1.03725	1.06191	1.02514
12354	Car7	carbonic anhydrase 7	0.308685	0.322828	0.625804	0.999978	0.999961	0.999923	0.953812	0.955123	1.02284
12359	Cat	catalase	0.334122	0.98491	0.229777	0.999978	0.999961	0.999923	1.12079	0.997778	1.15267
12361	Cask	calcium/calmodulin-dependent serine protein kinase (MAGUK family)	0.145439	0.947751	0.356052	0.999978	0.999961	0.999923	0.909345	1.00425	0.941819
12363	Casp4	caspase 4, apoptosis-related cysteine peptidase	0.712085	0.71718	0.574017	0.999978	0.999961	0.999923	1.05356	0.950083	1.08277
12364	Casp12	caspase 12	0.861662	0.780276	0.312607	0.999978	0.999961	0.999923	0.977353	0.963987	1.14255
12366	Casp2	caspase 2	0.349069	0.139983	0.250851	0.999978	0.999961	0.999923	1.05486	1.08829	0.9365
12368	Casp6	caspase 6	0.345878	0.509976	0.67748	0.999978	0.999961	0.999923	1.08212	0.946423	1.03533
12369	Casp7	caspase 7	0.954755	0.743859	0.465998	0.999978	0.999961	0.999923	1.00381	1.02217	0.952177
12370	Casp8	caspase 8	0.728809	0.901144	0.730794	0.999978	0.999961	0.999923	0.953811	0.983207	1.04805
12371	Casp9	caspase 9	0.678069	0.499857	0.863326	0.999978	0.999961	0.999923	1.02084	1.03414	0.991487
12372	Casq1	calsequestrin 1	0.833276	0.477098	0.858595	0.999978	0.999961	0.999923	1.00568	1.01936	0.995216
12373	Casq2	calsequestrin 2	0.330205	0.946483	0.705329	0.999978	0.999961	0.999923	0.842756	1.01182	1.06847
12374	Casr	calcium-sensing receptor	0.361128	0.945527	0.397578	0.999978	0.999961	0.999923	1.05732	1.00417	1.05296
12380	Cast	calpastatin	0.614228	0.3194	0.453014	0.999978	0.999961	0.999923	0.96785	0.937311	1.04991
12385	Ctnna1	catenin (cadherin associated protein), alpha 1	0.850597	0.487646	0.919168	0.999978	0.999961	0.999923	1.01047	0.962284	1.00563
12387	Ctnnb1	catenin (cadherin associated protein), beta 1	0.706274	0.975159	0.849179	0.999978	0.999961	0.999923	1.01877	1.00154	1.00943
12388	Ctnnd1	catenin (cadherin associated protein), delta 1	0.798086	0.573516	0.592643	0.999978	0.999961	0.999923	0.984505	1.03499	0.967841
12389	Cav1	caveolin 1, caveolae protein	0.870182	0.587427	0.671233	0.999978	0.999961	0.999923	1.01662	0.946705	1.04376
12390	Cav2	caveolin 2	0.592299	0.778866	0.599099	0.999978	0.999961	0.999923	1.0605	0.969692	1.05936
12391	Cav3	caveolin 3	0.271391	0.93339	0.491622	0.999978	0.999961	0.999923	0.934825	1.00511	1.04291
12393	Runx2	runt related transcription factor 2	0.784331	0.695402	0.466573	0.999978	0.999961	0.999923	1.01325	0.981343	1.03569
12394	Runx1	runt related transcription factor 1	0.439901	0.663625	0.191385	0.999978	0.999961	0.999923	0.90333	0.944446	0.841362
12395	Runx1t1	runt-related transcription factor 1; translocated to, 1 (cyclin D-related)	0.744745	0.981427	0.748165	0.999978	0.999961	0.999923	0.957734	0.996918	0.958309
12396	Cbfa2t2	core-binding factor, runt domain, alpha subunit 2, translocated to, 2 (human)	0.209656	0.348637	0.339405	0.999978	0.999961	0.999923	0.936064	0.951966	0.951055
12398	Cbfa2t3	core-binding factor, runt domain, alpha subunit 2, translocated to, 3 (human)	0.7115	0.879784	0.658753	0.999978	0.999961	0.999923	0.97884	1.00878	0.974779
12399	Runx3	runt related transcription factor 3	0.324298	0.899074	0.381677	0.999978	0.999961	0.999923	1.04954	1.00622	1.04381
12400	Cbfb	core binding factor beta	0.666414	0.994784	0.525384	0.999978	0.999961	0.999923	1.02817	0.999579	0.959869
12402	Cbl	Casitas B-lineage lymphoma	0.394724	0.828266	0.823826	0.999978	0.999961	0.999923	0.951097	0.987336	0.987005
12404	Cbln1	cerebellin 1 precursor protein	0.54051	0.728112	0.946359	0.999978	0.999961	0.999923	1.02815	1.01588	0.996957
12405	Cbln2	cerebellin 2 precursor protein	0.891423	0.419688	0.694211	0.999978	0.999961	0.999923	0.99204	0.953742	0.977234
12406	Serpinh1	serine (or cysteine) peptidase inhibitor, clade H, member 1	0.412814	0.859749	0.361928	0.999978	0.999961	0.999923	0.826503	0.95982	0.808749
12408	Cbr1	carbonyl reductase 1	0.859016	0.813029	0.903101	0.999978	0.999961	0.999923	0.988162	0.984266	1.0082
12409	Cbr2	carbonyl reductase 2	0.904577	0.664477	0.460971	0.999978	0.999961	0.999923	1.01423	1.0525	0.916588
12411	Cbs	cystathionine beta-synthase	0.319747	0.99433	0.833134	0.999978	0.999961	0.999923	0.947576	1.00038	1.01142
12412	Cbx1	chromobox 1	0.171603	0.959319	0.127271	0.999978	0.999961	0.999923	0.947484	1.002	0.941496
12416	Cbx2	chromobox 2	0.697084	0.791598	0.523221	0.999978	0.999961	0.999923	0.982032	1.01238	1.03021
12418	Cbx4	chromobox 4	0.383048	0.499098	0.436908	0.999978	0.999961	0.999923	1.06272	0.954012	1.05568
12419	Cbx5	chromobox 5	0.940046	0.931436	0.699199	0.999978	0.999961	0.999923	0.997432	0.997063	0.986871
12421	Rb1cc1	RB1-inducible coiled-coil 1	0.436659	0.713586	0.578963	0.999978	0.999961	0.999923	1.04005	0.981676	1.02837
12426	Cckbr	cholecystokinin B receptor	0.63809	0.568578	0.177067	0.999978	0.999961	0.999923	0.972047	0.966205	0.921384
12428	Ccna2	cyclin A2	0.830315	0.770987	0.883968	0.999978	0.999961	0.999923	0.986155	0.981238	1.00954
12442	Ccnb2	cyclin B2	0.907367	0.532693	0.716113	0.999978	0.999961	0.999923	1.01053	1.05785	1.03329
12443	Ccnd1	cyclin D1	0.660246	0.672685	0.529803	0.999978	0.999961	0.999923	0.938174	0.94051	1.09559
12444	Ccnd2	cyclin D2	0.694303	0.747242	0.430922	0.999978	0.999961	0.999923	1.04126	1.0337	1.08456
12445	Ccnd3	cyclin D3	0.934047	0.536947	0.496927	0.999978	0.999961	0.999923	1.00522	0.961859	1.04373
12447	Ccne1	cyclin E1	0.415212	0.795774	0.920717	0.999978	0.999961	0.999923	0.943498	1.0186	0.992938
12448	Ccne2	cyclin E2	0.343523	0.231558	0.485252	0.999978	0.999961	0.999923	1.12311	0.863337	0.918143
12449	Ccnf	cyclin F	0.415239	0.366037	0.0108062	0.999978	0.999961	0.999923	1.07393	0.92387	0.795811
12450	Ccng1	cyclin G1	0.611581	0.799068	0.116458	0.999978	0.999961	0.999923	1.02613	1.013	1.08375
12452	Ccng2	cyclin G2	0.194406	0.767547	0.823941	0.999978	0.999961	0.999923	1.07059	1.01556	1.01169
12453	Ccni	cyclin I	0.889156	0.69109	0.697583	0.999978	0.999961	0.999923	1.01026	0.971298	0.971925
12454	Ccnk	cyclin K	0.243603	0.81721	0.320664	0.999978	0.999961	0.999923	0.867356	1.02846	0.886015
12455	Ccnt1	cyclin T1	0.520776	0.839797	0.0631186	0.999978	0.999961	0.999923	0.970516	0.990637	0.916072
12457	Ccrn4l	CCR4 carbon catabolite repression 4-like (S. cerevisiae)	0.250092	0.582058	0.211197	0.999978	0.999961	0.999923	0.883841	0.942847	0.874277
12458	Ccr6	chemokine (C-C motif) receptor 6	0.29644	0.692161	0.31913	0.999978	0.999961	0.999923	0.889074	0.956552	1.11867
12460	Ccs	copper chaperone for superoxide dismutase	0.839129	0.43234	0.359644	0.999978	0.999961	0.999923	0.991102	1.03525	1.04129
12461	Cct2	chaperonin containing Tcp1, subunit 2 (beta)	0.895143	0.8121	0.947397	0.999978	0.999961	0.999923	0.994712	0.990482	0.99735
12462	Cct3	chaperonin containing Tcp1, subunit 3 (gamma)	0.92717	0.677944	0.590849	0.999978	0.999961	0.999923	0.99658	0.984546	1.02038
12464	Cct4	chaperonin containing Tcp1, subunit 4 (delta)	0.998745	0.637748	0.641062	0.999978	0.999961	0.999923	0.999948	0.984651	0.984801
12465	Cct5	chaperonin containing Tcp1, subunit 5 (epsilon)	0.985574	0.945525	0.61777	0.999978	0.999961	0.999923	0.99932	1.00257	0.981382
12466	Cct6a	chaperonin containing Tcp1, subunit 6a (zeta)	0.905998	0.163737	0.936039	0.999978	0.999961	0.999923	0.996262	0.956469	1.00255
12468	Cct7	chaperonin containing Tcp1, subunit 7 (eta)	0.271396	0.982936	0.15104	0.999978	0.999961	0.999923	0.945944	0.998925	0.929791
12469	Cct8	chaperonin containing Tcp1, subunit 8 (theta)	0.252167	0.58732	0.845955	0.999978	0.999961	0.999923	0.954533	0.978274	0.992175
12475	Cd14	CD14 antigen	0.264965	0.44867	0.695169	0.999978	0.999961	0.999923	1.11593	0.928344	1.03914
12476	Cd151	CD151 antigen	0.351225	0.845234	0.838243	0.999978	0.999961	0.999923	0.961777	0.991899	0.991529
12478	Cd19	CD19 antigen	0.678227	0.85844	0.851422	0.999978	0.999961	0.999923	0.965076	0.984842	1.01617
12479	Cd1d1	CD1d1 antigen	0.942251	0.854639	0.886825	0.999978	0.999961	0.999923	1.00929	0.976876	1.01834
12483	Cd22	CD22 antigen	0.511427	0.65719	0.521332	0.999978	0.999961	0.999923	0.964246	0.975715	1.0362
12484	Cd24a	CD24a antigen	0.865752	0.324401	0.97199	0.999978	0.999961	0.999923	1.00993	0.943809	1.00205
12487	Cd28	CD28 antigen	0.676887	0.227318	0.622502	0.999978	0.999961	0.999923	0.928123	1.2426	0.915627
12488	Cd2ap	CD2-associated protein	0.786367	0.776772	0.431329	0.999978	0.999961	0.999923	1.01802	0.981493	0.94937
12489	Cd33	CD33 antigen	0.463979	0.788469	0.318038	0.999978	0.999961	0.999923	1.05251	1.01889	1.07241
12490	Cd34	CD34 antigen	0.500656	0.748477	0.682987	0.999978	0.999961	0.999923	1.09394	1.04361	1.05589
12491	Cd36	CD36 antigen	0.46486	0.837652	0.257996	0.999978	0.999961	0.999923	1.12907	0.966604	1.20736
12492	Scarb2	scavenger receptor class B, member 2	0.544478	0.815498	0.212915	0.999978	0.999961	0.999923	1.0359	1.01365	1.07554
12493	Cd37	CD37 antigen	0.777744	0.902669	0.789557	0.999978	0.999961	0.999923	1.02198	0.990628	1.02077
12494	Cd38	CD38 antigen	0.867042	0.795425	0.661096	0.999978	0.999961	0.999923	1.01695	1.02637	0.956918
12495	Entpd1	ectonucleoside triphosphate diphosphohydrolase 1	0.320677	0.486106	0.661942	0.999978	0.999961	0.999923	1.08008	1.0554	1.03439
12496	Entpd2	ectonucleoside triphosphate diphosphohydrolase 2	0.484549	0.746573	0.93071	0.999978	0.999961	0.999923	1.05486	1.02496	1.00665
12497	Entpd6	ectonucleoside triphosphate diphosphohydrolase 6	0.76214	0.993067	0.865955	0.999978	0.999961	0.999923	0.986286	0.999604	0.99233
12499	Entpd5	ectonucleoside triphosphate diphosphohydrolase 5	0.9164	0.691486	0.278777	0.999978	0.999961	0.999923	1.00416	0.984403	1.04402
12500	Cd3d	CD3 antigen, delta polypeptide	0.456469	0.650353	0.715095	0.999978	0.999961	0.999923	1.0498	1.02998	1.02407
12501	Cd3e	CD3 antigen, epsilon polypeptide	0.589426	0.429047	0.796653	0.999978	0.999961	0.999923	0.96234	0.94523	0.981854
12504	Cd4	CD4 antigen	0.501177	0.96485	0.981686	0.999978	0.999961	0.999923	0.964667	0.99765	0.998775
12505	Cd44	CD44 antigen	0.791863	0.489223	0.670175	0.999978	0.999961	0.999923	1.04912	0.881743	0.925501
12506	Cd48	CD48 antigen	0.850928	0.861401	0.563717	0.999978	0.999961	0.999923	1.02723	1.02527	1.08613
12508	Cd53	CD53 antigen	0.415502	0.235685	0.190142	0.999978	0.999961	0.999923	1.07909	0.894775	1.13087
12509	Cd59a	CD59a antigen	0.535692	0.936982	0.213226	0.999978	0.999961	0.999923	1.05112	1.00638	1.1059
12511	Cd6	CD6 antigen	0.740291	0.34042	0.789544	0.999978	0.999961	0.999923	1.02211	0.938855	1.01776
12514	Cd68	CD68 antigen	0.575493	0.983525	0.411057	0.999978	0.999961	0.999923	0.883556	0.995451	1.19961
12516	Cd7	CD7 antigen	0.958439	0.766232	0.917847	0.999978	0.999961	0.999923	1.00406	1.02341	1.00806
12517	Cd72	CD72 antigen	0.303661	0.585528	0.0944572	0.999978	0.999961	0.999923	1.06705	0.966277	1.1121
12520	Cd81	CD81 antigen	0.586347	0.9089	0.763864	0.999978	0.999961	0.999923	1.02356	1.0049	1.01293
12521	Cd82	CD82 antigen	0.556258	0.264548	0.887122	0.999978	0.999961	0.999923	0.955141	1.09126	0.989003
12522	Cd83	CD83 antigen	0.197808	0.884129	0.749418	0.999978	0.999961	0.999923	1.12082	0.987257	1.02852
12524	Cd86	CD86 antigen	0.558712	0.6776	0.960603	0.999978	0.999961	0.999923	0.96333	0.973806	1.00316
12527	Cd9	CD9 antigen	0.40763	0.584524	0.80452	0.999978	0.999961	0.999923	1.16536	1.10616	1.04668
12530	Cdc25a	cell division cycle 25A	0.608981	0.536052	0.487186	0.999978	0.999961	0.999923	0.970983	0.96499	0.96076
12531	Cdc25b	cell division cycle 25B	0.215628	0.482696	0.701906	0.999978	0.999961	0.999923	0.911329	1.05382	0.97186
12532	Cdc25c	cell division cycle 25C	0.656296	0.054077	0.870562	0.999978	0.999961	0.999923	0.975014	0.894889	0.990784
12534	Cdk1	cyclin-dependent kinase 1	0.987137	0.312862	0.830341	0.999978	0.999961	0.999923	0.998464	0.907928	1.02064
12537	Cdk11b	cyclin-dependent kinase 11B	0.829361	0.816769	0.867039	0.999978	0.999961	0.999923	0.991186	0.990527	0.993147
12539	Cdc37	cell division cycle 37	0.845866	0.0815094	0.756128	0.999978	0.999961	0.999923	1.0067	1.06239	0.989392
12540	Cdc42	cell division cycle 42	0.350103	0.59289	0.585813	0.999978	0.999961	0.999923	1.04069	1.02303	1.02348
12544	Cdc45	cell division cycle 45	0.551673	0.287078	0.182988	0.999978	0.999961	0.999923	1.03663	1.06666	1.08429
12545	Cdc7	cell division cycle 7 (S. cerevisiae)	0.963376	0.711485	0.829607	0.999978	0.999961	0.999923	1.00239	1.01941	1.01125
12549	Arhgap31	Rho GTPase activating protein 31	0.80705	0.750317	0.795957	0.999978	0.999961	0.999923	0.986775	1.0175	1.0142
12550	Cdh1	cadherin 1	0.546215	0.107645	0.761321	0.999978	0.999961	0.999923	1.19184	1.60327	1.09225
12554	Cdh13	cadherin 13	0.765443	0.654698	0.461642	0.999978	0.999961	0.999923	0.981239	0.971995	0.954263
12555	Cdh15	cadherin 15	0.257393	0.361746	0.386541	0.999978	0.999961	0.999923	0.937976	1.05282	0.952322
12556	Cdh16	cadherin 16	0.803046	0.738241	0.918511	0.999978	0.999961	0.999923	1.02253	0.970583	0.990904
12560	Cdh3	cadherin 3	0.589883	0.815603	0.519148	0.999978	0.999961	0.999923	0.972416	1.01216	1.03404
12561	Cdh4	cadherin 4	0.821997	0.80219	0.456726	0.999978	0.999961	0.999923	1.0586	0.938558	0.827993
12562	Cdh5	cadherin 5	0.79992	0.931361	0.735287	0.999978	0.999961	0.999923	1.02213	0.99259	0.971213
12563	Cdh6	cadherin 6	0.827827	0.903781	0.404568	0.999978	0.999961	0.999923	0.982891	1.00964	1.06855
12566	Cdk2	cyclin-dependent kinase 2	0.925762	0.358592	0.59661	0.999978	0.999961	0.999923	1.00555	0.946774	0.969027
12567	Cdk4	cyclin-dependent kinase 4	0.690943	0.702237	0.426667	0.999978	0.999961	0.999923	0.979672	1.01994	1.042
12568	Cdk5	cyclin-dependent kinase 5	0.236672	0.34286	0.754248	0.999978	0.999961	0.999923	1.03891	1.03101	1.0101
12569	Cdk5r1	cyclin-dependent kinase 5, regulatory subunit 1 (p35)	0.325396	0.225598	0.0078977	0.999978	0.999961	0.999923	0.908409	0.888163	0.766552
12570	Cdk5r2	cyclin-dependent kinase 5, regulatory subunit 2 (p39)	0.362232	0.783928	0.38031	0.999978	0.999961	0.999923	1.04606	1.0136	1.0443
12571	Cdk6	cyclin-dependent kinase 6	0.399545	0.167894	0.947009	0.999978	0.999961	0.999923	0.943302	1.10076	0.995418
12572	Cdk7	cyclin-dependent kinase 7	0.747422	0.705783	0.2334	0.999978	0.999961	0.999923	1.01339	1.01572	0.951712
12575	Cdkn1a	cyclin-dependent kinase inhibitor 1A (P21)	0.466276	0.777981	0.0790803	0.999978	0.999961	0.999923	0.890914	0.956359	0.754845
12576	Cdkn1b	cyclin-dependent kinase inhibitor 1B	0.820788	0.895504	0.336447	0.999978	0.999961	0.999923	0.988175	0.993128	0.950612
12577	Cdkn1c	cyclin-dependent kinase inhibitor 1C (P57)	0.535702	0.345558	0.475545	0.999978	0.999961	0.999923	1.04671	1.07216	0.948737
12579	Cdkn2b	cyclin-dependent kinase inhibitor 2B (p15, inhibits CDK4)	0.446714	0.723457	0.808042	0.999978	0.999961	0.999923	0.930098	1.03421	0.977174
12580	Cdkn2c	cyclin-dependent kinase inhibitor 2C (p18, inhibits CDK4)	0.920826	0.880067	0.73348	0.999978	0.999961	0.999923	1.00717	1.0109	0.975821
12581	Cdkn2d	cyclin-dependent kinase inhibitor 2D (p19, inhibits CDK4)	0.51854	0.893389	0.770968	0.999978	0.999961	0.999923	1.02443	1.00502	1.01093
12583	Cdo1	cysteine dioxygenase 1, cytosolic	0.595393	0.686201	0.717946	0.999978	0.999961	0.999923	1.18232	0.880418	1.12058
12585	Cdr2	cerebellar degeneration-related 2	0.655413	0.613043	0.171783	0.999978	0.999961	0.999923	0.960496	0.95534	0.883169
12587	Mia	melanoma inhibitory activity	0.669296	0.966672	0.939836	0.999978	0.999961	0.999923	0.971572	1.00282	0.99492
12589	Ift81	intraflagellar transport 81	0.183718	0.249538	0.739323	0.999978	0.999961	0.999923	0.862403	1.13655	0.963859
12590	Cdx1	caudal type homeobox 1	0.576758	0.244001	0.611968	0.999978	0.999961	0.999923	0.963836	1.08027	0.967083
12591	Cdx2	caudal type homeobox 2	0.751214	0.67535	0.967418	0.999978	0.999961	0.999923	0.981075	1.02557	1.00246
12593	Cdyl	chromodomain protein, Y chromosome-like	0.682865	0.638959	0.502201	0.999978	0.999961	0.999923	0.983406	1.01941	0.97286
12606	Cebpa	CCAAT/enhancer binding protein (C/EBP), alpha	0.945552	0.839472	0.899375	0.999978	0.999961	0.999923	0.990177	1.02972	0.981887
12607	Cebpz	CCAAT/enhancer binding protein zeta	0.754354	0.624128	0.581306	0.999978	0.999961	0.999923	0.980362	0.969401	1.0356
12608	Cebpb	CCAAT/enhancer binding protein (C/EBP), beta	0.851531	0.744115	0.716882	0.999978	0.999961	0.999923	1.02001	0.966031	0.962329
12609	Cebpd	CCAAT/enhancer binding protein (C/EBP), delta	0.430454	0.903377	0.609286	0.999978	0.999961	0.999923	0.825877	0.971041	0.883521
12611	Cebpg	CCAAT/enhancer binding protein (C/EBP), gamma	0.669588	0.498806	0.64413	0.999978	0.999961	0.999923	0.981806	0.971285	1.02008
12613	Cel	carboxyl ester lipase	0.443233	0.579863	0.830629	0.999978	0.999961	0.999923	0.946622	0.961211	1.01539
12615	Cenpa	centromere protein A	0.605462	0.851136	0.823146	0.999978	0.999961	0.999923	1.07273	1.02581	1.03081
12616	Cenpb	centromere protein B	0.175804	0.719982	0.816164	0.999978	0.999961	0.999923	0.924812	1.02077	0.98676
12617	Cenpc1	centromere protein C1	0.201028	0.9409	0.964785	0.999978	0.999961	0.999923	1.12276	0.993351	0.996035
12626	Cetn3	centrin 3	0.576806	0.919202	0.898151	0.999978	0.999961	0.999923	1.03129	0.994422	0.992966
12627	Cfc1	cripto, FRL-1, cryptic family 1	0.708163	0.392778	0.558072	0.999978	0.999961	0.999923	0.975821	0.94553	1.03907
12630	Cfi	complement component factor i	0.864336	0.469573	0.567785	0.999978	0.999961	0.999923	1.01141	1.04927	0.962745
12632	Cfl2	cofilin 2, muscle	0.669453	0.956223	0.553819	0.999978	0.999961	0.999923	1.00963	1.00123	1.01339
12633	Cflar	CASP8 and FADD-like apoptosis regulator	0.952868	0.956072	0.291777	0.999978	0.999961	0.999923	0.996548	0.996783	0.939931
12640	Cga	glycoprotein hormones, alpha subunit	0.916439	0.62844	0.6829	0.999978	0.999961	0.999923	1.00832	0.962469	1.03281
12642	Ch25h	cholesterol 25-hydroxylase	0.261483	0.571577	0.0429525	0.999978	0.999961	0.999923	1.09993	0.953318	1.18962
12643	Chad	chondroadherin	0.981315	0.26008	0.60341	0.999978	0.999961	0.999923	0.990955	0.644604	1.22356
12648	Chd1	chromodomain helicase DNA binding protein 1	0.0965479	0.397813	0.294578	0.999978	0.999961	0.999923	0.927386	0.962669	0.953864
12652	Chga	chromogranin A	0.264659	0.420984	0.652267	0.999978	0.999961	0.999923	0.918579	0.940706	0.966409
12654	Chi3l1	chitinase 3-like 1	0.464406	0.19289	0.241673	0.999978	0.999961	0.999923	0.947005	1.10225	1.09136
12655	Chi3l3	chitinase 3-like 3	0.82029	0.437007	0.335166	0.999978	0.999961	0.999923	1.05415	0.834596	1.25167
12659	Ovgp1	oviductal glycoprotein 1	0.976496	0.798971	0.898418	0.999978	0.999961	0.999923	0.997316	1.02351	0.988423
12660	Chka	choline kinase alpha	0.167519	0.673303	0.969337	0.999978	0.999961	0.999923	1.09754	0.972157	0.997431
12662	Chm	choroidermia	0.858523	0.91672	0.848714	0.999978	0.999961	0.999923	1.00862	0.99498	1.00922
12663	Chml	choroideremia-like	0.991191	0.718691	0.239142	0.999978	0.999961	0.999923	1.00042	0.986301	0.955709
12667	Chrd	chordin	0.879566	0.749784	0.0560178	0.999978	0.999961	0.999923	0.99191	0.983043	1.10952
12669	Chrm1	cholinergic receptor, muscarinic 1, CNS	0.495457	0.423746	0.272332	0.999978	0.999961	0.999923	0.954604	0.946903	1.07792
12675	Chuk	conserved helix-loop-helix ubiquitous kinase	0.388484	0.840394	0.864404	0.999978	0.999961	0.999923	1.0513	0.988417	1.00993
12677	Vsx2	visual system homeobox 2	0.396554	0.501966	0.346344	0.999978	0.999961	0.999923	1.06344	1.04986	1.07076
12683	Cidea	cell death-inducing DNA fragmentation factor, alpha subunit-like effector A	0.815245	0.424779	0.549071	0.999978	0.999961	0.999923	1.0325	1.11573	1.08558
12684	Cideb	cell death-inducing DNA fragmentation factor, alpha subunit-like effector B	0.457655	0.404479	0.425989	0.999978	0.999961	0.999923	1.05922	0.93743	1.06363
12686	Elovl3	elongation of very long chain fatty acids (FEN1/Elo2, SUR4/Elo3, yeast)-like 3	0.494742	0.0938682	0.548185	0.999978	0.999961	0.999923	0.939813	1.16618	0.946893
12695	Inadl	InaD-like (Drosophila)	0.19354	0.354088	0.835053	0.999978	0.999961	0.999923	1.05678	0.961525	0.991251
12696	Cirbp	cold inducible RNA binding protein	0.774162	0.788265	0.412416	0.999978	0.999961	0.999923	0.966318	1.03259	0.906558
12700	Cish	cytokine inducible SH2-containing protein	0.86247	0.984759	0.580905	0.999978	0.999961	0.999923	1.06322	0.993264	0.822369
12702	Socs3	suppressor of cytokine signaling 3	0.849096	0.773437	0.780276	0.999978	0.999961	0.999923	1.0655	1.10077	1.09749
12703	Socs1	suppressor of cytokine signaling 1	0.899955	0.983445	0.520548	0.999978	0.999961	0.999923	1.02054	1.00336	0.901182
12704	Cit	citron	0.816592	0.54547	0.727464	0.999978	0.999961	0.999923	0.986431	1.0363	1.02075
12705	Cited1	Cbp/p300-interacting transactivator with Glu/Asp-rich carboxy-terminal domain 1	0.88286	0.871343	0.806847	0.999978	0.999961	0.999923	0.990097	0.98912	0.983618
12715	Ckm	creatine kinase, muscle	0.761588	0.686346	0.376665	0.999978	0.999961	0.999923	1.0048	1.00639	1.01408
12716	Ckmt1	creatine kinase, mitochondrial 1, ubiquitous	0.505364	0.334338	0.802	0.999978	0.999961	0.999923	1.03696	1.05412	0.986448
12721	Coro1a	coronin, actin binding protein 1A	0.784402	0.378764	0.0909338	0.999978	0.999961	0.999923	1.03747	0.888107	1.25834
12724	Clcn2	chloride channel 2	0.454511	0.481564	0.877584	0.999978	0.999961	0.999923	1.07512	1.07052	0.985224
12725	Clcn3	chloride channel 3	0.564999	0.784553	0.940242	0.999978	0.999961	0.999923	1.02867	0.986674	0.996329
12727	Clcn4-2	chloride channel 4-2	0.830622	0.598308	0.959342	0.999978	0.999961	0.999923	0.991497	0.979169	0.997967
12729	Clns1a	chloride channel, nucleotide-sensitive, 1A	0.766009	0.643569	0.729187	0.999978	0.999961	0.999923	1.01006	0.984557	0.988427
12733	Clcnka	chloride channel Ka	0.581053	0.480699	0.946724	0.999978	0.999961	0.999923	0.971332	0.963486	1.00352
12737	Cldn1	claudin 1	0.389649	0.251234	0.669801	0.999978	0.999961	0.999923	1.09301	1.12624	1.04497
12738	Cldn2	claudin 2	0.723069	0.302367	0.986063	0.999978	0.999961	0.999923	0.978535	1.06544	0.998931
12739	Cldn3	claudin 3	0.940419	0.114228	0.423023	0.999978	0.999961	0.999923	1.00404	0.91747	1.04433
12740	Cldn4	claudin 4	0.541471	0.695639	0.064242	0.999978	0.999961	0.999923	1.04904	1.03112	1.15818
12741	Cldn5	claudin 5	0.552086	0.305435	0.105562	0.999978	0.999961	0.999923	0.923511	1.14742	0.803699
12747	Clk1	CDC-like kinase 1	0.855657	0.720039	0.795464	0.999978	0.999961	0.999923	0.983739	0.968202	0.976905
12748	Clk2	CDC-like kinase 2	0.72437	0.958944	0.620582	0.999978	0.999961	0.999923	1.01608	0.997674	1.02266
12750	Clk4	CDC like kinase 4	0.803808	0.938918	0.839791	0.999978	0.999961	0.999923	0.982256	1.00554	0.985537
12751	Tpp1	tripeptidyl peptidase I	0.959357	0.695151	0.549145	0.999978	0.999961	0.999923	1.00182	1.01406	0.978869
12752	Cln3	ceroid lipofuscinosis, neuronal 3, juvenile (Batten, Spielmeyer-Vogt disease)	0.363346	0.61972	0.255953	0.999978	0.999961	0.999923	1.03956	1.02136	0.952586
12753	Clock	circadian locomotor output cycles kaput	0.280487	0.961132	0.128175	0.999978	0.999961	0.999923	0.914959	0.996013	0.881741
12757	Clta	clathrin, light polypeptide (Lca)	0.483905	0.748081	0.786735	0.999978	0.999961	0.999923	1.02808	0.987396	1.01074
12759	Clu	clusterin	0.14466	0.845349	0.573952	0.999978	0.999961	0.999923	0.771777	0.966226	0.905614
12764	Cmas	cytidine monophospho-N-acetylneuraminic acid synthetase	0.731883	0.922773	0.666496	0.999978	0.999961	0.999923	1.01281	1.00361	1.01614
12765	Cxcr2	chemokine (C-X-C motif) receptor 2	0.824151	0.12088	0.698589	0.999978	0.999961	0.999923	0.964557	0.775493	1.06493
12767	Cxcr4	chemokine (C-X-C motif) receptor 4	0.705538	0.604022	0.442077	0.999978	0.999961	0.999923	0.961311	0.947258	1.08373
12768	Ccr1	chemokine (C-C motif) receptor 1	0.648451	0.117733	0.0286148	0.999978	0.999961	0.999923	1.05529	0.830019	1.30097
12770	Ccr1l1	chemokine (C-C motif) receptor 1-like 1	0.590361	0.829054	0.463836	0.999978	0.999961	0.999923	1.04676	1.01848	1.06423
12772	Ccr2	chemokine (C-C motif) receptor 2	0.750171	0.30508	0.18571	0.999978	0.999961	0.999923	1.04967	0.854928	1.22484
12773	Ccr4	chemokine (C-C motif) receptor 4	0.242544	0.930075	0.842574	0.999978	0.999961	0.999923	1.07704	1.00556	1.01263
12776	Ccr8	chemokine (C-C motif) receptor 8	0.429544	0.726498	0.926165	0.999978	0.999961	0.999923	1.07892	0.96699	0.99115
12777	Ccr10	chemokine (C-C motif) receptor 10	0.648345	0.702504	0.634507	0.999978	0.999961	0.999923	0.963126	1.03196	1.03994
12778	Cxcr7	chemokine (C-X-C motif) receptor 7	0.694663	0.327439	0.375687	0.999978	0.999961	0.999923	1.05288	0.879006	0.889957
12785	Cnbp	cellular nucleic acid binding protein	0.743281	0.923716	0.829149	0.999978	0.999961	0.999923	1.01157	1.00337	0.992452
12789	Cnga2	cyclic nucleotide gated channel alpha 2	0.477393	0.729783	0.520002	0.999978	0.999961	0.999923	1.04663	1.02237	0.959588
12793	Cnih	cornichon homolog (Drosophila)	0.638865	0.55562	0.857839	0.999978	0.999961	0.999923	0.975446	0.969246	0.990563
12794	Cnih2	cornichon homolog 2 (Drosophila)	0.510354	0.98627	0.44597	0.999978	0.999961	0.999923	0.959727	0.998928	0.953496
12795	Plk3	polo-like kinase 3	0.283098	0.811066	0.0264542	0.999978	0.999961	0.999923	0.843502	1.03846	0.699608
12796	Camp	cathelicidin antimicrobial peptide	0.909249	0.717981	0.929701	0.999978	0.999961	0.999923	0.987398	1.04102	1.00986
12797	Cnn1	calponin 1	0.531566	0.28443	0.524963	0.999978	0.999961	0.999923	0.894422	0.825739	0.892808
12798	Cnn2	calponin 2	0.947243	0.769211	0.693229	0.999978	0.999961	0.999923	1.00555	0.975763	1.03355
12799	Cnp	2',3'-cyclic nucleotide 3' phosphodiesterase	0.485187	0.346157	0.868138	0.999978	0.999961	0.999923	1.05262	1.07178	1.01225
12804	Cntfr	ciliary neurotrophic factor receptor	0.715633	0.777421	0.713868	0.999978	0.999961	0.999923	0.968456	0.975441	0.968254
12807	Hps3	Hermansky-Pudlak syndrome 3 homolog (human)	0.940717	0.592241	0.718149	0.999978	0.999961	0.999923	1.00398	1.02907	1.01949
12808	Cobl	cordon-bleu	0.582365	0.31193	0.45187	0.999978	0.999961	0.999923	0.965524	1.06683	0.953091
12812	Coil	coilin	0.61774	0.690765	0.232903	0.999978	0.999961	0.999923	1.03378	1.02683	0.923319
12813	Col10a1	collagen, type X, alpha 1	0.935386	0.834428	0.712759	0.999978	0.999961	0.999923	1.00603	0.984618	1.02769
12814	Col11a1	collagen, type XI, alpha 1	0.560754	0.78057	0.636942	0.999978	0.999961	0.999923	1.12973	0.943315	1.10398
12815	Col11a2	collagen, type XI, alpha 2	0.625254	0.823603	0.76436	0.999978	0.999961	0.999923	1.05916	1.02656	1.03588
12816	Col12a1	collagen, type XII, alpha 1	0.60641	0.597186	0.406968	0.999978	0.999961	0.999923	1.08754	0.917522	1.14487
12818	Col14a1	collagen, type XIV, alpha 1	0.306324	0.755324	0.456531	0.999978	0.999961	0.999923	1.14974	0.958537	1.10668
12819	Col15a1	collagen, type XV, alpha 1	0.484071	0.848073	0.951619	0.999978	0.999961	0.999923	0.923493	0.978484	0.993136
12821	Col17a1	collagen, type XVII, alpha 1	0.986032	0.160172	0.749231	0.999978	0.999961	0.999923	0.992669	1.81283	0.874245
12822	Col18a1	collagen, type XVIII, alpha 1	0.784061	0.90646	0.905978	0.999978	0.999961	0.999923	0.979204	0.991031	0.990985
12823	Col19a1	collagen, type XIX, alpha 1	0.159538	0.492751	0.555494	0.999978	0.999961	0.999923	0.853649	1.07972	0.936231
12824	Col2a1	collagen, type II, alpha 1	0.220109	0.770726	0.386508	0.999978	0.999961	0.999923	0.912207	0.978518	1.06684
12825	Col3a1	collagen, type III, alpha 1	0.899472	0.941333	0.896159	0.999978	0.999961	0.999923	1.02317	0.986745	0.976613
12826	Col4a1	collagen, type IV, alpha 1	0.726662	0.975731	0.643926	0.999978	0.999961	0.999923	0.95915	0.996379	0.946327
12827	Col4a2	collagen, type IV, alpha 2	0.613078	0.95132	0.681601	0.999978	0.999961	0.999923	0.941811	1.00726	0.95254
12828	Col4a3	collagen, type IV, alpha 3	0.658396	0.711446	0.605457	0.999978	0.999961	0.999923	1.02554	0.979126	0.970957
12829	Col4a4	collagen, type IV, alpha 4	0.789582	0.800554	0.704432	0.999978	0.999961	0.999923	1.01372	0.987181	1.01957
12830	Col4a5	collagen, type IV, alpha 5	0.926105	0.760719	0.32518	0.999978	0.999961	0.999923	0.992598	1.02471	0.923931
12831	Col5a1	collagen, type V, alpha 1	0.949748	0.581225	0.180177	0.999978	0.999961	0.999923	1.007	1.06305	0.861195
12832	Col5a2	collagen, type V, alpha 2	0.960444	0.904498	0.927052	0.999978	0.999961	0.999923	0.993276	0.98381	0.987623
12833	Col6a1	collagen, type VI, alpha 1	0.967175	0.595277	0.821803	0.999978	0.999961	0.999923	1.00546	0.932029	1.03027
12834	Col6a2	collagen, type VI, alpha 2	0.732913	0.680496	0.7939	0.999978	0.999961	0.999923	0.954772	0.945671	1.03606
12835	Col6a3	collagen, type VI, alpha 3	0.933393	0.524906	0.720614	0.999978	0.999961	0.999923	0.98935	0.921654	1.04691
12836	Col7a1	collagen, type VII, alpha 1	0.232477	0.590491	0.181488	0.999978	0.999961	0.999923	0.846424	1.07768	0.829563
12837	Col8a1	collagen, type VIII, alpha 1	0.916805	0.505583	0.259813	0.999978	0.999961	0.999923	1.01466	0.911294	1.17086
12839	Col9a1	collagen, type IX, alpha 1	0.288033	0.797144	0.34092	0.999978	0.999961	0.999923	0.85444	0.96281	0.86859
12840	Col9a2	collagen, type IX, alpha 2	0.42408	0.712618	0.329839	0.999978	0.999961	0.999923	0.954778	0.978943	1.05811
12841	Col9a3	collagen, type IX, alpha 3	0.530923	0.554655	0.383274	0.999978	0.999961	0.999923	0.974111	1.02504	1.03723
12842	Col1a1	collagen, type I, alpha 1	0.908432	0.419656	0.618075	0.999978	0.999961	0.999923	1.04161	0.750706	1.19347
12843	Col1a2	collagen, type I, alpha 2	0.967263	0.409488	0.570717	0.999978	0.999961	0.999923	1.01307	0.769759	1.19678
12845	Comp	cartilage oligomeric matrix protein	0.983967	0.299376	0.613845	0.999978	0.999961	0.999923	0.994504	0.751414	1.14856
12846	Comt	catechol-O-methyltransferase	0.686917	0.761978	0.325314	0.999978	0.999961	0.999923	0.98564	1.01093	0.965208
12847	Copa	coatomer protein complex subunit alpha	0.97266	0.82232	0.821407	0.999978	0.999961	0.999923	1.00112	1.00738	1.00741
12848	Cops2	COP9 (constitutive photomorphogenic) homolog, subunit 2 (Arabidopsis thaliana)	0.653478	0.997938	0.862718	0.999978	0.999961	0.999923	0.977274	0.999868	1.00889
12850	Coq7	demethyl-Q 7	0.713385	0.745359	0.29305	0.999978	0.999961	0.999923	1.03528	0.969813	1.10476
12854	Cort	cortistatin	0.365174	0.982168	0.883098	0.999978	0.999961	0.999923	0.945793	0.99863	0.991019
12856	Cox17	cytochrome c oxidase assembly protein 17	0.565061	0.516938	0.719067	0.999978	0.999961	0.999923	0.976385	0.973431	0.985182
12857	Cox4i1	cytochrome c oxidase subunit IV isoform 1	0.863889	0.528485	0.351108	0.999978	0.999961	0.999923	1.006	0.978201	1.0332
12858	Cox5a	cytochrome c oxidase subunit Va	0.0284251	0.869476	0.616387	0.999978	0.999961	0.999923	1.05495	1.00394	1.01208
12861	Cox6a1	cytochrome c oxidase subunit VIa polypeptide 1	0.334094	0.936279	0.4345	0.999978	0.999961	0.999923	1.09215	1.0073	1.07383
12862	Cox6a2	cytochrome c oxidase subunit VIa polypeptide 2	0.327846	0.718735	0.858119	0.999978	0.999961	0.999923	1.02831	1.0103	1.0051
12864	Cox6c	cytochrome c oxidase subunit VIc	0.214475	0.447093	0.64621	0.999978	0.999961	0.999923	1.03149	0.981261	1.01147
12865	Cox7a1	cytochrome c oxidase subunit VIIa 1	0.756203	0.717846	0.299639	0.999978	0.999961	0.999923	1.02073	0.976399	1.07124
12866	Cox7a2	cytochrome c oxidase subunit VIIa 2	0.298037	0.910066	0.397028	0.999978	0.999961	0.999923	1.03093	0.996713	1.02506
12868	Cox8a	cytochrome c oxidase subunit VIIIa	0.329517	0.745795	0.417744	0.999978	0.999961	0.999923	1.06059	0.980695	1.05004
12869	Cox8b	cytochrome c oxidase subunit VIIIb	0.602535	0.66831	0.552302	0.999978	0.999961	0.999923	1.01219	0.990082	1.01393
12870	Cp	ceruloplasmin	0.699346	0.749484	0.926349	0.999978	0.999961	0.999923	1.03384	1.02789	0.992071
12873	Cpa3	carboxypeptidase A3, mast cell	0.280628	0.746387	0.595054	0.999978	0.999961	0.999923	1.15611	1.04425	0.931261
12874	Cpd	carboxypeptidase D	0.427832	0.862832	0.243341	0.999978	0.999961	0.999923	0.945756	1.0122	0.920996
12876	Cpe	carboxypeptidase E	0.265142	0.987701	0.650001	0.999978	0.999961	0.999923	1.04442	0.999402	0.982529
12877	Cpeb1	cytoplasmic polyadenylation element binding protein 1	0.778427	0.98128	0.640264	0.999978	0.999961	0.999923	1.02494	0.997949	0.959897
12879	Cys1	cystin 1	0.559287	0.274309	0.879954	0.999978	0.999961	0.999923	1.0366	0.934708	0.990758
12889	Cplx1	complexin 1	0.616111	0.677179	0.91378	0.999978	0.999961	0.999923	0.969806	1.02578	1.00664
12890	Cplx2	complexin 2	0.618523	0.699097	0.603239	0.999978	0.999961	0.999923	1.03378	1.02611	1.03529
12891	Cpne6	copine VI	0.468181	0.60397	0.905764	0.999978	0.999961	0.999923	0.949326	0.963537	0.991567
12892	Cpox	coproporphyrinogen oxidase	0.58224	0.592723	0.890486	0.999978	0.999961	0.999923	0.972498	0.97325	0.993052
12894	Cpt1a	carnitine palmitoyltransferase 1a, liver	0.638909	0.982162	0.878481	0.999978	0.999961	0.999923	1.03076	1.00144	0.990183
12896	Cpt2	carnitine palmitoyltransferase 2	0.409312	0.847699	0.130069	0.999978	0.999961	0.999923	1.08862	0.98048	1.16973
12903	Crabp1	cellular retinoic acid binding protein I	0.479704	0.647524	0.565081	0.999978	0.999961	0.999923	0.949915	0.967345	0.959065
12904	Crabp2	cellular retinoic acid binding protein II	0.691023	0.298281	0.347728	0.999978	0.999961	0.999923	1.03504	0.913506	0.921635
12905	Cradd	CASP2 and RIPK1 domain containing adaptor with death domain	0.95181	0.744104	0.540265	0.999978	0.999961	0.999923	0.995264	1.02598	0.952967
12908	Crat	carnitine acetyltransferase	0.292431	0.930767	0.934624	0.999978	0.999961	0.999923	0.964881	0.997067	0.99723
12909	Crcp	calcitonin gene-related peptide-receptor component protein	0.962802	0.976574	0.775937	0.999978	0.999961	0.999923	0.998206	1.00113	1.01102
12912	Creb1	cAMP responsive element binding protein 1	0.995567	0.664105	0.599751	0.999978	0.999961	0.999923	1.0002	0.98473	0.981571
12913	Creb3	cAMP responsive element binding protein 3	0.868282	0.566099	0.383496	0.999978	0.999961	0.999923	0.995022	1.01744	0.974041
12914	Crebbp	CREB binding protein	0.264722	0.344999	0.0287305	0.999978	0.999961	0.999923	0.900625	0.915304	0.812071
12915	Atf6b	activating transcription factor 6 beta	0.977444	0.573231	0.314865	0.999978	0.999961	0.999923	1.00211	0.958886	1.07801
12916	Crem	cAMP responsive element modulator	0.447729	0.773618	0.78904	0.999978	0.999961	0.999923	0.95397	1.01798	1.01671
12921	Crhr1	corticotropin releasing hormone receptor 1	0.380083	0.676178	0.857169	0.999978	0.999961	0.999923	0.949213	1.02505	1.01071
12922	Crhr2	corticotropin releasing hormone receptor 2	0.383257	0.746961	0.933416	0.999978	0.999961	0.999923	0.938554	1.02368	0.99396
12925	Crip1	cysteine-rich protein 1 (intestinal)	0.892812	0.647268	0.37822	0.999978	0.999961	0.999923	1.01771	0.942102	1.12201
12927	Bcar1	breast cancer anti-estrogen resistance 1	0.43509	0.98306	0.136475	0.999978	0.999961	0.999923	0.969407	1.00084	0.942089
12928	Crk	v-crk sarcoma virus CT10 oncogene homolog (avian)	0.662656	0.241554	0.655529	0.999978	0.999961	0.999923	1.02294	0.940657	1.02347
12929	Crkl	v-crk sarcoma virus CT10 oncogene homolog (avian)-like	0.914386	0.459284	0.533249	0.999978	0.999961	0.999923	0.992796	1.05114	1.04286
12931	Crlf1	cytokine receptor-like factor 1	0.228939	0.939742	0.938323	0.999978	0.999961	0.999923	0.931698	1.00443	0.995486
12933	Crmp1	collapsin response mediator protein 1	0.975951	0.893306	0.645248	0.999978	0.999961	0.999923	0.997528	1.01107	0.962878
12934	Dpysl2	dihydropyrimidinase-like 2	0.373576	0.89528	0.615317	0.999978	0.999961	0.999923	1.08075	1.01152	1.04473
12942	Pcdha11	protocadherin alpha 11	0.844302	0.252064	0.553726	0.999978	0.999961	0.999923	1.01016	1.06102	0.969951
12943	Pcdha10	protocadherin alpha 10	0.852118	0.962847	0.588816	0.999978	0.999961	0.999923	0.986313	0.996563	1.04081
12946	Cr1l	complement component (3b/4b) receptor 1-like	0.794696	0.411879	0.773362	0.999978	0.999961	0.999923	0.979121	1.06897	0.976918
12951	Crx	cone-rod homeobox containing gene	0.708571	0.212497	0.142772	0.999978	0.999961	0.999923	0.977776	1.0783	1.09289
12952	Cry1	cryptochrome 1 (photolyase-like)	0.899956	0.819394	0.214447	0.999978	0.999961	0.999923	0.986739	0.976043	0.875796
12953	Cry2	cryptochrome 2 (photolyase-like)	0.148448	0.882598	0.236476	0.999978	0.999961	0.999923	0.875088	1.01362	0.896716
12954	Cryaa	crystallin, alpha A	0.276751	0.973897	0.620786	0.999978	0.999961	0.999923	0.930064	1.00217	0.967677
12955	Cryab	crystallin, alpha B	0.363665	0.904386	0.774022	0.999978	0.999961	0.999923	0.930031	0.990484	0.9774
12958	Cryba2	crystallin, beta A2	0.733011	0.637026	0.450513	0.999978	0.999961	0.999923	1.03159	0.957874	0.933403
12960	Crybb1	crystallin, beta B1	0.749558	0.642193	0.904725	0.999978	0.999961	0.999923	0.974429	0.962983	1.00976
12961	Crybb2	crystallin, beta B2	0.766844	0.390684	0.999526	0.999978	0.999961	0.999923	1.02029	1.06002	1.00004
12962	Crybb3	crystallin, beta B3	0.444107	0.506455	0.958372	0.999978	0.999961	0.999923	0.949737	0.956241	0.996497
12965	Crygb	crystallin, gamma B	0.238507	0.667036	0.671734	0.999978	0.999961	0.999923	0.924901	0.972039	1.02833
12969	Crygf	crystallin, gamma F	0.639855	0.593776	0.852314	0.999978	0.999961	0.999923	1.02902	0.96791	1.01144
12970	Crygs	crystallin, gamma S	0.934822	0.657263	0.523142	0.999978	0.999961	0.999923	0.995521	1.02467	1.03573
12971	Crym	crystallin, mu	0.928252	0.479555	0.446689	0.999978	0.999961	0.999923	0.992427	1.06163	0.937639
12972	Cryz	crystallin, zeta	0.503306	0.968631	0.453359	0.999978	0.999961	0.999923	1.03801	0.997814	1.0427
12974	Cs	citrate synthase	0.411215	0.646697	0.206948	0.999978	0.999961	0.999923	1.03077	0.983269	1.04782
12977	Csf1	colony stimulating factor 1 (macrophage)	0.717848	0.592089	0.852994	0.999978	0.999961	0.999923	0.972553	0.959546	1.01437
12978	Csf1r	colony stimulating factor 1 receptor	0.769984	0.942153	0.899182	0.999978	0.999961	0.999923	1.04257	1.0104	1.01822
12981	Csf2	colony stimulating factor 2 (granulocyte-macrophage)	0.508867	0.211607	0.515506	0.999978	0.999961	0.999923	0.959485	0.924451	1.04155
12982	Csf2ra	colony stimulating factor 2 receptor, alpha, low-affinity (granulocyte-macrophage)	0.413339	0.619396	0.116848	0.999978	0.999961	0.999923	1.11518	0.93605	1.23426
12983	Csf2rb	colony stimulating factor 2 receptor, beta, low-affinity (granulocyte-macrophage)	0.539606	0.590988	0.414973	0.999978	0.999961	0.999923	1.0746	1.06504	1.10045
12984	Csf2rb2	colony stimulating factor 2 receptor, beta 2, low-affinity (granulocyte-macrophage)	0.900056	0.952589	0.13079	0.999978	0.999961	0.999923	1.01555	1.00733	0.829162
12985	Csf3	colony stimulating factor 3 (granulocyte)	0.584694	0.54617	0.536709	0.999978	0.999961	0.999923	0.966167	0.962698	1.03969
12986	Csf3r	colony stimulating factor 3 receptor (granulocyte)	0.98507	0.141929	0.878912	0.999978	0.999961	0.999923	0.998615	0.896077	0.988777
12988	Csk	c-src tyrosine kinase	0.447649	0.952531	0.739591	0.999978	0.999961	0.999923	0.964788	0.9972	0.984459
12990	Csn1s1	casein alpha s1	0.859956	0.580757	0.206943	0.999978	0.999961	0.999923	1.00834	0.974298	1.06163
12992	Csn1s2b	casein alpha s2-like B	0.407095	0.571545	0.705048	0.999978	0.999961	0.999923	0.912631	0.939598	0.959202
12993	Csn1s2a	casein alpha s2-like A	0.458003	0.500343	0.320063	0.999978	0.999961	0.999923	0.961233	0.964745	1.0545
12994	Csn3	casein kappa	0.842068	0.904717	0.589965	0.999978	0.999961	0.999923	1.01592	1.00953	1.04369
12995	Csnk2a1	casein kinase 2, alpha 1 polypeptide	0.234717	0.838598	0.887576	0.999978	0.999961	0.999923	0.954873	1.0079	1.00548
13000	Csnk2a2	casein kinase 2, alpha prime polypeptide	0.0997849	0.901731	0.849842	0.999978	0.999961	0.999923	0.930207	1.00538	0.9918
13001	Csnk2b	casein kinase 2, beta polypeptide	0.30567	0.655544	0.684685	0.999978	0.999961	0.999923	0.964089	1.016	0.985657
13002	Dnajc5	DnaJ (Hsp40) homolog, subfamily C, member 5	0.0732357	0.735956	0.587042	0.999978	0.999961	0.999923	0.925888	0.985783	0.977186
13003	Vcan	versican	0.926854	0.645677	0.52657	0.999978	0.999961	0.999923	0.98982	0.950006	1.07325
13004	Ncan	neurocan	0.67237	0.855498	0.345227	0.999978	0.999961	0.999923	0.976915	0.989999	1.05367
13006	Smc3	structural maintenance of chromosomes 3	0.799529	0.697198	0.20693	0.999978	0.999961	0.999923	1.00896	0.986419	1.04562
13007	Csrp1	cysteine and glycine-rich protein 1	0.871475	0.838711	0.736027	0.999978	0.999961	0.999923	1.01454	0.982005	0.970364
13008	Csrp2	cysteine and glycine-rich protein 2	0.531753	0.757736	0.62264	0.999978	0.999961	0.999923	1.11757	0.946707	1.09136
13009	Csrp3	cysteine and glycine-rich protein 3	0.404849	0.977987	0.444662	0.999978	0.999961	0.999923	0.794176	0.992416	1.23537
13010	Cst3	cystatin C	0.660224	0.89297	0.924222	0.999978	0.999961	0.999923	0.982476	0.994607	0.996185
13014	Cstb	cystatin B	0.547801	0.915939	0.114604	0.999978	0.999961	0.999923	1.04337	1.00747	1.11896
13016	Ctbp1	C-terminal binding protein 1	0.552059	0.875457	0.979656	0.999978	0.999961	0.999923	0.979886	0.994666	0.99913
13017	Ctbp2	C-terminal binding protein 2	0.15545	0.576369	0.0770947	0.999978	0.999961	0.999923	0.902576	0.960748	0.879746
13018	Ctcf	CCCTC-binding factor	0.819043	0.849552	0.414303	0.999978	0.999961	0.999923	1.01103	0.990945	1.04002
13019	Ctf1	cardiotrophin 1	0.536036	0.991562	0.859465	0.999978	0.999961	0.999923	1.03339	1.00056	0.990659
13024	Ctla2a	cytotoxic T lymphocyte-associated protein 2 alpha	0.911705	0.669982	0.745321	0.999978	0.999961	0.999923	0.986964	0.950788	0.962279
13025	Ctla2b	cytotoxic T lymphocyte-associated protein 2 beta	0.940082	0.962398	0.376044	0.999978	0.999961	0.999923	0.993368	0.995835	0.924405
13026	Pcyt1a	phosphate cytidylyltransferase 1, choline, alpha isoform	0.856988	0.73686	0.629265	0.999978	0.999961	0.999923	1.00875	1.01637	0.976926
13030	Ctsb	cathepsin B	0.506119	0.92346	0.148217	0.999978	0.999961	0.999923	1.04785	0.99328	1.10773
13032	Ctsc	cathepsin C	0.474921	0.438406	0.163621	0.999978	0.999961	0.999923	1.04928	0.949151	1.09891
13033	Ctsd	cathepsin D	0.650962	0.860593	0.602632	0.999978	0.999961	0.999923	0.985915	0.994513	1.01646
13034	Ctse	cathepsin E	0.997151	0.363887	0.432066	0.999978	0.999961	0.999923	0.999711	1.07649	0.938262
13035	Ctsg	cathepsin G	0.310786	0.901969	0.444058	0.999978	0.999961	0.999923	0.934168	0.991791	1.05267
13036	Ctsh	cathepsin H	0.594538	0.789267	0.410173	0.999978	0.999961	0.999923	1.066	1.03259	1.10412
13038	Ctsk	cathepsin K	0.613693	0.945986	0.89983	0.999978	0.999961	0.999923	1.05648	0.99266	1.01378
13039	Ctsl	cathepsin L	0.443743	0.440759	0.579057	0.999978	0.999961	0.999923	1.03646	1.03671	1.02625
13040	Ctss	cathepsin S	0.574361	0.659812	0.0927104	0.999978	0.999961	0.999923	1.1375	0.904002	1.47628
13041	Ctsw	cathepsin W	0.932461	0.911374	0.137209	0.999978	0.999961	0.999923	0.991797	0.98924	1.15687
13043	Cttn	cortactin	0.763501	0.475997	0.696623	0.999978	0.999961	0.999923	0.985199	1.03601	0.980859
13046	Celf1	CUGBP, Elav-like family member 1	0.326136	0.981572	0.491668	0.999978	0.999961	0.999923	0.954157	1.0011	0.967732
13047	Cux1	cut-like homeobox 1	0.0133767	0.70969	0.569695	0.999978	0.999961	0.999923	0.904406	0.985342	0.977687
13048	Cux2	cut-like homeobox 2	0.916263	0.405723	0.344283	0.999978	0.999961	0.999923	1.00838	0.935944	1.07827
13056	Cyb561	cytochrome b-561	0.871826	0.895351	0.662265	0.999978	0.999961	0.999923	1.02554	0.979648	0.933956
13057	Cyba	cytochrome b-245, alpha polypeptide	0.76691	0.56064	0.325268	0.999978	0.999961	0.999923	1.03766	0.929931	1.13101
13058	Cybb	cytochrome b-245, beta polypeptide	0.210928	0.296121	0.0390499	0.999978	0.999961	0.999923	1.12602	0.9058	1.21883
13063	Cycs	cytochrome c, somatic	0.89171	0.425225	0.605558	0.999978	0.999961	0.999923	1.01138	1.06868	1.0439
13072	Cyp11b2	cytochrome P450, family 11, subfamily b, polypeptide 2	0.344355	0.357898	0.668804	0.999978	0.999961	0.999923	0.906798	0.909278	1.04513
13074	Cyp17a1	cytochrome P450, family 17, subfamily a, polypeptide 1	0.561011	0.0536428	0.811485	0.999978	0.999961	0.999923	1.04709	1.16742	1.01904
13076	Cyp1a1	cytochrome P450, family 1, subfamily a, polypeptide 1	0.430818	0.73053	0.498155	0.999978	0.999961	0.999923	1.1198	1.05061	1.10212
13077	Cyp1a2	cytochrome P450, family 1, subfamily a, polypeptide 2	0.553485	0.10227	0.535403	0.999978	0.999961	0.999923	0.956337	0.883164	1.04781
13079	Cyp21a1	cytochrome P450, family 21, subfamily a, polypeptide 1	0.730439	0.411476	0.520779	0.999978	0.999961	0.999923	0.981055	0.955335	0.964941
13082	Cyp26a1	cytochrome P450, family 26, subfamily a, polypeptide 1	0.711551	0.669376	0.924036	0.999978	0.999961	0.999923	1.03124	1.03617	1.00796
13089	Cyp2b13	cytochrome P450, family 2, subfamily b, polypeptide 13	0.60232	0.981161	0.826628	0.999978	0.999961	0.999923	0.963828	1.00167	1.01559
13090	Cyp2b19	cytochrome P450, family 2, subfamily b, polypeptide 19	0.564184	0.527414	0.747695	0.999978	0.999961	0.999923	0.918479	1.0977	0.95371
13095	Cyp2c29	cytochrome P450, family 2, subfamily c, polypeptide 29	0.513409	0.410251	0.652744	0.999978	0.999961	0.999923	0.923869	0.904954	1.05598
13097	Cyp2c38	cytochrome P450, family 2, subfamily c, polypeptide 38	0.634333	0.325877	0.89709	0.999978	0.999961	0.999923	1.035	0.93122	1.00939
13098	Cyp2c39	cytochrome P450, family 2, subfamily c, polypeptide 39	0.186424	0.636606	0.411168	0.999978	0.999961	0.999923	1.07968	1.02763	1.04863
13106	Cyp2e1	cytochrome P450, family 2, subfamily e, polypeptide 1	0.57357	0.810779	0.625109	0.999978	0.999961	0.999923	1.33378	0.884794	1.284
13107	Cyp2f2	cytochrome P450, family 2, subfamily f, polypeptide 2	0.389752	0.515321	0.933345	0.999978	0.999961	0.999923	1.22436	0.858197	1.01982
13110	Cyp2j6	cytochrome P450, family 2, subfamily j, polypeptide 6	0.622348	0.269587	0.135484	0.999978	0.999961	0.999923	1.03924	1.09046	1.12476
13112	Cyp3a11	cytochrome P450, family 3, subfamily a, polypeptide 11	0.721873	0.913302	0.403515	0.999978	0.999961	0.999923	0.976219	0.992669	0.944961
13116	Cyp46a1	cytochrome P450, family 46, subfamily a, polypeptide 1	0.521614	0.0931994	0.978411	0.999978	0.999961	0.999923	1.0452	1.12402	0.998138
13117	Cyp4a10	cytochrome P450, family 4, subfamily a, polypeptide 10	0.890558	0.919244	0.771954	0.999978	0.999961	0.999923	1.02228	1.01637	1.04752
13119	Cyp4a14	cytochrome P450, family 4, subfamily a, polypeptide 14	0.33963	0.438234	0.979397	0.999978	0.999961	0.999923	1.07519	1.06055	1.00196
13120	Cyp4b1	cytochrome P450, family 4, subfamily b, polypeptide 1	0.69612	0.866186	0.949155	0.999978	0.999961	0.999923	1.03851	0.983838	1.00618
13121	Cyp51	cytochrome P450, family 51	0.452874	0.135576	0.145501	0.999978	0.999961	0.999923	1.05426	1.11154	1.10859
13124	Cyp8b1	cytochrome P450, family 8, subfamily b, polypeptide 1	0.733204	0.989613	0.146327	0.999978	0.999961	0.999923	0.973659	0.998981	1.12149
13132	Dab2	disabled 2, mitogen-responsive phosphoprotein	0.591857	0.265199	0.747705	0.999978	0.999961	0.999923	1.04604	0.910379	1.02735
13134	Dach1	dachshund 1 (Drosophila)	0.686236	0.825195	0.737446	0.999978	0.999961	0.999923	1.02327	0.987508	0.981097
13135	Dad1	defender against cell death 1	0.541437	0.873839	0.59397	0.999978	0.999961	0.999923	0.975052	1.00658	1.02229
13136	Cd55	CD55 antigen	0.27229	0.954223	0.834262	0.999978	0.999961	0.999923	0.900202	1.00549	1.02015
13138	Dag1	dystroglycan 1	0.0268906	0.935658	0.0162966	0.999978	0.999961	0.999923	0.898361	0.996173	0.889809
13139	Dgka	diacylglycerol kinase, alpha	0.774106	0.850069	0.565255	0.999978	0.999961	0.999923	1.01672	1.01098	1.03381
13143	Dapk2	death-associated protein kinase 2	0.623357	0.211769	0.528192	0.999978	0.999961	0.999923	1.03673	0.911925	0.9547
13144	Dapk3	death-associated protein kinase 3	0.557912	0.4447	0.924364	0.999978	0.999961	0.999923	0.966875	1.04496	0.994564
13162	Slc6a3	solute carrier family 6 (neurotransmitter transporter, dopamine), member 3	0.196526	0.593991	0.775832	0.999978	0.999961	0.999923	0.927909	1.03119	1.01653
13163	Daxx	Fas death domain-associated protein	0.768344	0.268208	0.361158	0.999978	0.999961	0.999923	0.988341	1.04528	0.964191
13164	Dazl	deleted in azoospermia-like	0.767465	0.68155	0.819472	0.999978	0.999961	0.999923	0.981018	1.02696	1.0149
13166	Dbh	dopamine beta hydroxylase	0.94591	0.692655	0.769645	0.999978	0.999961	0.999923	0.995217	1.02834	1.02092
13167	Dbi	diazepam binding inhibitor	0.923287	0.954867	0.325616	0.999978	0.999961	0.999923	1.00546	0.996804	1.05739
13169	Dbnl	drebrin-like	0.23362	0.273287	0.127088	0.999978	0.999961	0.999923	1.05416	0.952687	1.07015
13170	Dbp	D site albumin promoter binding protein	0.679584	0.953056	0.53831	0.999978	0.999961	0.999923	0.965962	1.00494	0.949673
13171	Dbt	dihydrolipoamide branched chain transacylase E2	0.247852	0.895615	0.817825	0.999978	0.999961	0.999923	1.09083	1.00987	0.982906
13172	Dbx1	developing brain homeobox 1	0.318022	0.206216	0.851301	0.999978	0.999961	0.999923	1.05283	0.936761	0.990418
13175	Dclk1	doublecortin-like kinase 1	0.808684	0.960391	0.439037	0.999978	0.999961	0.999923	1.01319	0.997317	1.04285
13177	Eci1	enoyl-Coenzyme A delta isomerase 1	0.627848	0.696856	0.135953	0.999978	0.999961	0.999923	1.04694	0.963817	1.15283
13178	Dck	deoxycytidine kinase	0.990012	0.992616	0.731515	0.999978	0.999961	0.999923	0.99929	1.00053	0.98071
13179	Dcn	decorin	0.65878	0.429119	0.515995	0.999978	0.999961	0.999923	1.05637	0.906325	1.08408
13180	Pcbd1	pterin 4 alpha carbinolamine dehydratase/dimerization cofactor of hepatocyte nuclear factor 1 alpha (TCF1) 1	0.126558	0.241126	0.570361	0.999978	0.999961	0.999923	0.919536	1.06622	1.0314
13185	Dscr3	Down syndrome critical region gene 3	0.633319	0.999537	0.892437	0.999978	0.999961	0.999923	0.982336	1.00002	1.00506
13190	Dct	dopachrome tautomerase	0.580396	0.373142	0.835327	0.999978	0.999961	0.999923	0.956211	1.07495	0.98332
13191	Dctn1	dynactin 1	0.121277	0.638282	0.496138	0.999978	0.999961	0.999923	0.931495	1.02158	0.969541
13194	Ddb1	damage specific DNA binding protein 1	0.223907	0.602338	0.841631	0.999978	0.999961	0.999923	0.953847	1.02035	0.992311
13195	Ddc	dopa decarboxylase	0.506369	0.551916	0.794639	0.999978	0.999961	0.999923	0.900108	1.09876	0.959673
13196	Asap1	ArfGAP with SH3 domain, ankyrin repeat and PH domain1	0.870489	0.749225	0.527671	0.999978	0.999961	0.999923	1.00841	0.983709	1.03302
13197	Gadd45a	growth arrest and DNA-damage-inducible 45 alpha	0.450842	0.774695	0.597976	0.999978	0.999961	0.999923	0.890721	1.04482	1.0842
13198	Ddit3	DNA-damage inducible transcript 3	0.73319	0.831992	0.829109	0.999978	0.999961	0.999923	0.95168	0.969656	1.03185
13199	Ddn	dendrin	0.462575	0.3452	0.879432	0.999978	0.999961	0.999923	1.07507	1.09762	1.01503
13200	Ddost	dolichyl-di-phosphooligosaccharide-protein glycotransferase	0.469348	0.926267	0.985864	0.999978	0.999961	0.999923	0.963125	0.995216	0.999082
13202	Ddt	D-dopachrome tautomerase	0.533578	0.756781	0.443141	0.999978	0.999961	0.999923	1.06731	1.0329	1.08363
13204	Dhx15	DEAH (Asp-Glu-Ala-His) box polypeptide 15	0.818835	0.836216	0.582197	0.999978	0.999961	0.999923	1.01065	0.990487	0.974859
13205	Ddx3x	DEAD/H (Asp-Glu-Ala-Asp/His) box polypeptide 3, X-linked	0.719388	0.733715	0.810978	0.999978	0.999961	0.999923	0.98444	0.985262	0.989618
13207	Ddx5	DEAD (Asp-Glu-Ala-Asp) box polypeptide 5	0.723472	0.696688	0.109717	0.999978	0.999961	0.999923	0.983393	0.981718	0.926411
13209	Ddx6	DEAD (Asp-Glu-Ala-Asp) box polypeptide 6	0.466449	0.701678	0.0241183	0.999978	0.999961	0.999923	0.929925	0.962563	0.795257
13211	Dhx9	DEAH (Asp-Glu-Ala-His) box polypeptide 9	0.330769	0.841826	0.787272	0.999978	0.999961	0.999923	0.954388	1.00959	0.987174
13215	Defb2	defensin beta 2	0.675678	0.407133	0.441022	0.999978	0.999961	0.999923	1.03176	0.939815	1.05937
13244	Degs1	degenerative spermatocyte homolog 1 (Drosophila)	0.598323	0.897261	0.273694	0.999978	0.999961	0.999923	1.0248	0.994021	1.05241
13340	Slc29a2	solute carrier family 29 (nucleoside transporters), member 2	0.903012	0.35363	0.422969	0.999978	0.999961	0.999923	0.992793	0.946257	1.04883
13345	Twist2	twist basic helix-loop-helix transcription factor 2	0.752298	0.315778	0.272847	0.999978	0.999961	0.999923	0.970809	0.909825	1.10891
13346	Des	desmin	0.396164	0.860143	0.985839	0.999978	0.999961	0.999923	0.979835	1.00423	0.999575
13349	Darc	Duffy blood group, chemokine receptor	0.594861	0.952624	0.913461	0.999978	0.999961	0.999923	1.05433	0.994113	1.01086
13350	Dgat1	diacylglycerol O-acyltransferase 1	0.918285	0.867579	0.94784	0.999978	0.999961	0.999923	0.99454	1.00894	0.996515
13353	Dgcr6	DiGeorge syndrome critical region gene 6	0.32102	0.769243	0.782881	0.999978	0.999961	0.999923	0.956988	1.01303	1.01224
13356	Dgcr2	DiGeorge syndrome critical region gene 2	0.24827	0.34598	0.452983	0.999978	0.999961	0.999923	0.956029	1.03732	0.971281
13358	Slc25a1	solute carrier family 25 (mitochondrial carrier, citrate transporter), member 1	0.87288	0.676202	0.531828	0.999978	0.999961	0.999923	1.0218	1.05794	1.08806
13360	Dhcr7	7-dehydrocholesterol reductase	0.192663	0.426629	0.865379	0.999978	0.999961	0.999923	0.902644	0.939656	1.01333
13361	Dhfr	dihydrofolate reductase	0.967126	0.587772	0.824764	0.999978	0.999961	0.999923	1.00255	0.96708	1.01375
13363	Dhh	desert hedgehog	0.0916623	0.270392	0.839536	0.999978	0.999961	0.999923	1.14261	1.09041	1.01595
13367	Diap1	diaphanous homolog 1 (Drosophila)	0.221367	0.791548	0.737241	0.999978	0.999961	0.999923	0.908128	1.02093	1.02664
13368	Dffb	DNA fragmentation factor, beta subunit	0.859833	0.609645	0.97639	0.999978	0.999961	0.999923	0.988041	1.03543	1.00202
13371	Dio2	deiodinase, iodothyronine, type II	0.962466	0.763188	0.575486	0.999978	0.999961	0.999923	0.99714	1.01851	1.03471
13382	Dld	dihydrolipoamide dehydrogenase	0.548421	0.390401	0.338261	0.999978	0.999961	0.999923	1.041	0.944031	1.06637
13383	Dlg1	discs, large homolog 1 (Drosophila)	0.693887	0.948867	0.27427	0.999978	0.999961	0.999923	1.01674	0.9973	0.954741
13384	Mpp3	membrane protein, palmitoylated 3 (MAGUK p55 subfamily member 3)	0.822433	0.828545	0.589751	0.999978	0.999961	0.999923	0.977256	0.978043	0.946173
13385	Dlg4	discs, large homolog 4 (Drosophila)	0.652757	0.212668	0.467587	0.999978	0.999961	0.999923	0.976901	0.936995	1.0385
13386	Dlk1	delta-like 1 homolog (Drosophila)	0.906746	0.735136	0.670074	0.999978	0.999961	0.999923	0.99384	1.01801	0.977764
13388	Dll1	delta-like 1 (Drosophila)	0.799952	0.960347	0.60247	0.999978	0.999961	0.999923	0.977607	0.995568	0.954482
13393	Dlx3	distal-less homeobox 3	0.590033	0.380135	0.79698	0.999978	0.999961	0.999923	0.968703	0.94943	1.01528
13394	Dlx4	distal-less homeobox 4	0.764868	0.650882	0.226014	0.999978	0.999961	0.999923	0.973113	1.04212	1.11731
13396	Dlx6	distal-less homeobox 6	0.654703	0.829792	0.907817	0.999978	0.999961	0.999923	1.0252	1.01203	0.993582
13397	Dlx6as2	Dlx6 antisense RNA 2	0.284243	0.893351	0.308174	0.999978	0.999961	0.999923	0.942513	0.992648	1.05793
13400	Dmpk	dystrophia myotonica-protein kinase	0.250237	0.822703	0.621275	0.999978	0.999961	0.999923	0.930175	0.986063	0.969505
13401	Dmwd	dystrophia myotonica-containing WD repeat motif	0.666986	0.898535	0.629788	0.999978	0.999961	0.999923	0.984774	1.00455	0.982956
13405	Dmd	dystrophin, muscular dystrophy	0.671814	0.382537	0.820007	0.999978	0.999961	0.999923	1.02235	0.955364	0.988205
13411	Dnahc11	dynein, axonemal, heavy chain 11	0.240442	0.928488	0.861908	0.999978	0.999961	0.999923	0.92096	0.993759	1.01221
13418	Dnajc1	DnaJ (Hsp40) homolog, subfamily C, member 1	0.222172	0.901684	0.298333	0.999978	0.999961	0.999923	0.953843	0.995257	0.960603
13419	Dnase1	deoxyribonuclease I	0.658672	0.934467	0.304436	0.999978	0.999961	0.999923	0.889502	0.978456	0.760983
13424	Dync1h1	dynein cytoplasmic 1 heavy chain 1	0.529881	0.527142	0.962795	0.999978	0.999961	0.999923	0.970546	1.03055	1.00222
13427	Dync1i2	dynein cytoplasmic 1 intermediate chain 2	0.411832	0.90863	0.40919	0.999978	0.999961	0.999923	1.02563	0.996476	1.02578
13429	Dnm1	dynamin 1	0.406675	0.926012	0.977992	0.999978	0.999961	0.999923	1.05327	1.00581	0.998281
13430	Dnm2	dynamin 2	0.617921	0.99222	0.411291	0.999978	0.999961	0.999923	0.98333	0.999672	1.02812
13433	Dnmt1	DNA methyltransferase (cytosine-5) 1	0.900645	0.836403	0.699671	0.999978	0.999961	0.999923	0.991469	0.985927	1.02684
13434	Trdmt1	tRNA aspartic acid methyltransferase 1	0.78184	0.405094	0.686115	0.999978	0.999961	0.999923	1.01864	0.945863	1.02733
13435	Dnmt3a	DNA methyltransferase 3A	0.38669	0.894034	0.130921	0.999978	0.999961	0.999923	0.95447	1.00718	0.92145
13436	Dnmt3b	DNA methyltransferase 3B	0.655814	0.830478	0.520429	0.999978	0.999961	0.999923	1.02298	1.01096	1.03333
13437	Dnpep	aspartyl aminopeptidase	0.169473	0.812932	0.832625	0.999978	0.999961	0.999923	1.04304	1.00723	1.00646
13446	Doc2a	double C2, alpha	0.314185	0.788029	0.763404	0.999978	0.999961	0.999923	0.912153	1.02477	1.02778
13447	Doc2b	double C2, beta	0.923788	0.970989	0.780545	0.999978	0.999961	0.999923	0.990207	0.996266	0.971739
13448	Dok1	docking protein 1	0.999817	0.905058	0.341572	0.999978	0.999961	0.999923	1.00001	0.993146	1.05657
13449	Dok2	docking protein 2	0.81127	0.420202	0.158683	0.999978	0.999961	0.999923	1.02002	0.935131	1.12513
13476	Reep5	receptor accessory protein 5	0.619332	0.839351	0.388691	0.999978	0.999961	0.999923	0.977214	0.990646	1.04088
13478	Dpagt1	dolichyl-phosphate (UDP-N-acetylglucosamine) acetylglucosaminephosphotransferase 1 (GlcNAc-1-P transferase)	0.60998	0.122521	0.868343	0.999978	0.999961	0.999923	1.02107	1.06574	1.00679
13479	Dpep1	dipeptidase 1 (renal)	0.527448	0.609875	0.471119	0.999978	0.999961	0.999923	1.06647	1.05331	0.929204
13480	Dpm1	dolichol-phosphate (beta-D) mannosyltransferase 1	0.807205	0.470074	0.910007	0.999978	0.999961	0.999923	0.987379	1.03839	1.0059
13481	Dpm2	dolichol-phosphate (beta-D) mannosyltransferase 2	0.947137	0.3267	0.20049	0.999978	0.999961	0.999923	1.00289	0.958121	0.945548
13482	Dpp4	dipeptidylpeptidase 4	0.204701	0.987484	0.71154	0.999978	0.999961	0.999923	1.18479	0.997918	1.05038
13483	Dpp6	dipeptidylpeptidase 6	0.886855	0.777728	0.815276	0.999978	0.999961	0.999923	0.991708	1.01666	0.98642
13486	Dr1	down-regulator of transcription 1	0.822085	0.832358	0.745948	0.999978	0.999961	0.999923	1.02092	0.980696	0.970598
13491	Drd4	dopamine receptor D4	0.290954	0.6911	0.260883	0.999978	0.999961	0.999923	1.06359	0.977154	1.06788
13494	Drg1	developmentally regulated GTP binding protein 1	0.98013	0.726416	0.827076	0.999978	0.999961	0.999923	1.00087	0.987816	0.992378
13495	Drg2	developmentally regulated GTP binding protein 2	0.600648	0.409562	0.860849	0.999978	0.999961	0.999923	0.967343	0.948958	0.988954
13496	Arid3a	AT rich interactive domain 3A (BRIGHT-like)	0.894282	0.801597	0.230398	0.999978	0.999961	0.999923	0.991125	1.017	0.922273
13497	Drp2	dystrophin related protein 2	0.604525	0.438426	0.658015	0.999978	0.999961	0.999923	1.05907	1.08978	1.05026
13498	Atn1	atrophin 1	0.137776	0.804596	0.340803	0.999978	0.999961	0.999923	0.888064	1.01982	0.926997
13508	Dscam	Down syndrome cell adhesion molecule	0.954499	0.863786	0.288721	0.999978	0.999961	0.999923	1.0026	1.00782	1.0496
13518	Dst	dystonin	0.571102	0.805896	0.337861	0.999978	0.999961	0.999923	0.977743	0.990293	0.962545
13521	Slc26a2	solute carrier family 26 (sulfate transporter), member 2	0.226543	0.378816	0.23497	0.999978	0.999961	0.999923	0.920959	1.06158	0.922334
13522	Adam28	a disintegrin and metallopeptidase domain 28	0.208931	0.667187	0.785366	0.999978	0.999961	0.999923	0.923538	0.973291	0.983008
13524	Adam18	a disintegrin and metallopeptidase domain 18	0.762746	0.695971	0.464265	0.999978	0.999961	0.999923	1.01761	1.02286	1.04331
13527	Dtna	dystrobrevin alpha	0.222833	0.499698	0.479026	0.999978	0.999961	0.999923	0.946448	1.03082	0.968666
13528	Dtnb	dystrobrevin, beta	0.880296	0.953987	0.892715	0.999978	0.999961	0.999923	1.01064	1.00406	0.990567
13529	Prl8a2	prolactin family 8, subfamily a, member 2	0.903382	0.950828	0.210633	0.999978	0.999961	0.999923	1.00667	1.00338	1.07139
13537	Dusp2	dual specificity phosphatase 2	0.904032	0.219126	0.394513	0.999978	0.999961	0.999923	1.00985	0.904435	0.932971
13542	Dvl1	dishevelled, dsh homolog 1 (Drosophila)	0.775938	0.992405	0.839296	0.999978	0.999961	0.999923	0.990743	1.00031	0.993397
13543	Dvl2	dishevelled 2, dsh homolog (Drosophila)	0.643884	0.852136	0.945256	0.999978	0.999961	0.999923	1.02607	1.01042	1.00383
13544	Dvl3	dishevelled 3, dsh homolog (Drosophila)	0.994726	0.234493	0.486674	0.999978	0.999961	0.999923	1.00045	0.921314	0.953348
13548	Dyrk1a	dual-specificity tyrosine-(Y)-phosphorylation regulated kinase 1a	0.828982	0.94552	0.907512	0.999978	0.999961	0.999923	0.986317	0.995652	1.00744
13549	Dyrk1b	dual-specificity tyrosine-(Y)-phosphorylation regulated kinase 1b	0.303642	0.072212	0.815478	0.999978	0.999961	0.999923	0.955651	1.08325	1.0103
13555	E2f1	E2F transcription factor 1	0.556006	0.534085	0.57722	0.999978	0.999961	0.999923	0.973024	1.0293	1.02623
13557	E2f3	E2F transcription factor 3	0.224903	0.130367	0.928233	0.999978	0.999961	0.999923	0.922757	1.10575	0.994086
13559	E2f5	E2F transcription factor 5	0.446318	0.988253	0.212274	0.999978	0.999961	0.999923	1.03958	0.999251	1.06591
13560	E4f1	E4F transcription factor 1	0.845025	0.516063	0.937216	0.999978	0.999961	0.999923	1.00947	1.03187	0.996209
13589	Mapre1	microtubule-associated protein, RP/EB family, member 1	0.172796	0.930045	0.113883	0.999978	0.999961	0.999923	0.952557	1.00311	0.945056
13590	Lefty1	left right determination factor 1	0.746247	0.740477	0.978359	0.999978	0.999961	0.999923	0.974741	1.02653	1.00215
13591	Ebf1	early B cell factor 1	0.910237	0.662793	0.454636	0.999978	0.999961	0.999923	1.01239	0.95345	0.921405
13592	Ebf2	early B cell factor 2	0.513604	0.77946	0.904985	0.999978	0.999961	0.999923	1.09078	1.0379	0.984273
13593	Ebf3	early B cell factor 3	0.930841	0.934382	0.254295	0.999978	0.999961	0.999923	1.00552	1.00524	0.929876
13595	Ebp	phenylalkylamine Ca2+ antagonist (emopamil) binding protein	0.295719	0.413807	0.419614	0.999978	0.999961	0.999923	1.06186	1.04794	1.04733
13599	Ecel1	endothelin converting enzyme-like 1	0.867069	0.913433	0.924564	0.999978	0.999961	0.999923	0.985174	1.00975	0.991586
13601	Ecm1	extracellular matrix protein 1	0.534204	0.683217	0.814375	0.999978	0.999961	0.999923	1.1024	0.938059	1.03746
13602	Sparcl1	SPARC-like 1	0.895725	0.877255	0.774002	0.999978	0.999961	0.999923	1.01216	0.985852	1.02685
13603	Opn3	opsin 3	0.576978	0.954036	0.574003	0.999978	0.999961	0.999923	1.0341	1.00347	1.03438
13607	Eda	ectodysplasin-A	0.718778	0.393818	0.49853	0.999978	0.999961	0.999923	0.983529	0.961346	1.03175
13608	Edar	ectodysplasin-A receptor	0.328982	0.695658	0.892161	0.999978	0.999961	0.999923	0.928091	1.03026	1.01038
13609	S1pr1	sphingosine-1-phosphate receptor 1	0.916231	0.860322	0.929703	0.999978	0.999961	0.999923	1.01351	1.0227	0.98881
13610	S1pr3	sphingosine-1-phosphate receptor 3	0.518571	0.655268	0.380713	0.999978	0.999961	0.999923	1.06235	1.04268	0.921044
13611	S1pr4	sphingosine-1-phosphate receptor 4	0.950611	0.545175	0.685358	0.999978	0.999961	0.999923	1.00385	0.963101	1.02548
13614	Edn1	endothelin 1	0.894794	0.634871	0.523209	0.999978	0.999961	0.999923	1.00989	1.036	0.95354
13616	Edn3	endothelin 3	0.912348	0.595719	0.307386	0.999978	0.999961	0.999923	1.00502	0.976126	1.04773
13617	Ednra	endothelin receptor type A	0.495935	0.987199	0.752176	0.999978	0.999961	0.999923	1.04149	1.00096	1.019
13618	Ednrb	endothelin receptor type B	0.740823	0.959423	0.278093	0.999978	0.999961	0.999923	1.03083	0.995342	1.10517
13619	Phc1	polyhomeotic-like 1 (Drosophila)	0.681822	0.690146	0.176857	0.999978	0.999961	0.999923	0.961876	0.962911	0.87908
13626	Eed	embryonic ectoderm development	0.775046	0.851906	0.823093	0.999978	0.999961	0.999923	0.986311	0.991038	0.989276
13628	Eef1a2	eukaryotic translation elongation factor 1 alpha 2	0.583597	0.791478	0.578142	0.999978	0.999961	0.999923	0.98798	0.994189	0.987806
13629	Eef2	eukaryotic translation elongation factor 2	0.464742	0.312227	0.39258	0.999978	0.999961	0.999923	0.958304	0.94272	0.951376
13631	Eef2k	eukaryotic elongation factor-2 kinase	0.59924	0.929111	0.194108	0.999978	0.999961	0.999923	0.959924	1.00694	0.90336
13636	Efna1	ephrin A1	0.290028	0.535576	0.0511787	0.999978	0.999961	0.999923	0.893592	0.936427	0.810936
13637	Efna2	ephrin A2	0.532788	0.968223	0.997117	0.999978	0.999961	0.999923	1.0321	0.997987	1.00018
13639	Efna4	ephrin A4	0.890242	0.935397	0.508327	0.999978	0.999961	0.999923	1.01189	1.00697	0.944828
13640	Efna5	ephrin A5	0.888214	0.971593	0.517654	0.999978	0.999961	0.999923	0.99173	0.997899	1.03902
13641	Efnb1	ephrin B1	0.786301	0.774648	0.779684	0.999978	0.999961	0.999923	0.986643	1.0143	0.986221
13642	Efnb2	ephrin B2	0.984984	0.921205	0.0577561	0.999978	0.999961	0.999923	1.00104	1.00546	0.899484
13643	Efnb3	ephrin B3	0.90735	0.498343	0.926875	0.999978	0.999961	0.999923	1.00852	1.05066	0.993336
13644	Efs	embryonal Fyn-associated substrate	0.81735	0.123971	0.885448	0.999978	0.999961	0.999923	1.01402	1.09809	1.00872
13645	Egf	epidermal growth factor	0.908472	0.980282	0.394792	0.999978	0.999961	0.999923	0.989905	1.00218	0.927454
13649	Egfr	epidermal growth factor receptor	0.616264	0.620823	0.428662	0.999978	0.999961	0.999923	0.971082	1.02939	1.04751
13650	Rhbdf1	rhomboid family 1 (Drosophila)	0.611881	0.706822	0.568622	0.999978	0.999961	0.999923	0.972533	1.02085	0.969184
13653	Egr1	early growth response 1	0.170886	0.968924	0.272818	0.999978	0.999961	0.999923	0.702453	1.01002	0.754217
13654	Egr2	early growth response 2	0.830022	0.975265	0.721688	0.999978	0.999961	0.999923	0.951626	0.992865	0.920997
13655	Egr3	early growth response 3	0.635946	0.666396	0.398476	0.999978	0.999961	0.999923	1.03037	1.02761	1.05491
13656	Egr4	early growth response 4	0.535605	0.756756	0.390401	0.999978	0.999961	0.999923	1.05001	0.975924	1.0701
13660	Ehd1	EH-domain containing 1	0.713166	0.567532	0.247528	0.999978	0.999961	0.999923	0.981811	0.971836	0.943633
13663	Ei24	etoposide induced 2.4 mRNA	0.703123	0.552262	0.743047	0.999978	0.999961	0.999923	1.01524	1.02389	0.987078
13664	Eif1a	eukaryotic translation initiation factor 1A	0.877334	0.780541	0.0797502	0.999978	0.999961	0.999923	1.01431	0.974676	1.17731
13665	Eif2s1	eukaryotic translation initiation factor 2, subunit 1 alpha	0.824629	0.730039	0.675966	0.999978	0.999961	0.999923	0.977952	0.965869	1.04297
13666	Eif2ak3	eukaryotic translation initiation factor 2 alpha kinase 3	0.502024	0.992808	0.830652	0.999978	0.999961	0.999923	0.968025	1.00044	0.989717
13667	Eif2b4	eukaryotic translation initiation factor 2B, subunit 4 delta	0.991244	0.912878	0.555522	0.999978	0.999961	0.999923	0.999513	0.99516	1.02652
13669	Eif3a	eukaryotic translation initiation factor 3, subunit A	0.468379	0.912778	0.617382	0.999978	0.999961	0.999923	0.947805	0.991951	0.963781
13680	Ddx19a	DEAD (Asp-Glu-Ala-Asp) box polypeptide 19a	0.435106	0.515708	0.671754	0.999978	0.999961	0.999923	0.968692	0.973877	0.982907
13684	Eif4e	eukaryotic translation initiation factor 4E	0.684218	0.759152	0.977491	0.999978	0.999961	0.999923	0.976278	0.98207	0.998337
13685	Eif4ebp1	eukaryotic translation initiation factor 4E binding protein 1	0.772612	0.838643	0.644576	0.999978	0.999961	0.999923	0.982015	0.987294	1.02941
13688	Eif4ebp2	eukaryotic translation initiation factor 4E binding protein 2	0.180201	0.948836	0.0505655	0.999978	0.999961	0.999923	0.861097	0.992915	0.802564
13690	Eif4g2	eukaryotic translation initiation factor 4, gamma 2	0.698358	0.691695	0.803363	0.999978	0.999961	0.999923	0.989923	0.98969	1.00653
13706	Cela2a	chymotrypsin-like elastase family, member 2A	0.0924929	0.8284	0.371209	0.999978	0.999961	0.999923	0.865412	0.981749	1.07919
13709	Elf1	E74-like factor 1	0.945677	0.21132	0.253204	0.999978	0.999961	0.999923	0.993577	0.887865	0.897079
13710	Elf3	E74-like factor 3	0.53216	0.438003	0.931306	0.999978	0.999961	0.999923	0.959187	1.05314	1.00576
13712	Elk1	ELK1, member of ETS oncogene family	0.322954	0.418505	0.618168	0.999978	0.999961	0.999923	0.951367	0.960065	0.975242
13713	Elk3	ELK3, member of ETS oncogene family	0.903718	0.836401	0.983507	0.999978	0.999961	0.999923	1.0115	1.01971	1.00196
13714	Elk4	ELK4, member of ETS oncogene family	0.718223	0.604667	0.42663	0.999978	0.999961	0.999923	0.973703	0.962467	0.942868
13716	Ell	elongation factor RNA polymerase II	0.0643281	0.428049	0.464873	0.999978	0.999961	0.999923	0.895261	1.04799	0.957707
13717	Eln	elastin	0.310145	0.931534	0.489111	0.999978	0.999961	0.999923	1.06424	0.994764	0.95854
13722	Aimp1	aminoacyl tRNA synthetase complex-interacting multifunctional protein 1	0.61963	0.321531	0.74641	0.999978	0.999961	0.999923	0.975376	0.951289	1.01637
13723	Emb	embigin	0.827645	0.39504	0.261721	0.999978	0.999961	0.999923	1.0163	0.938625	1.08737
13726	Emd	emerin	0.928934	0.615712	0.545225	0.999978	0.999961	0.999923	0.99504	0.972376	0.966788
13728	Mark2	MAP/microtubule affinity-regulating kinase 2	0.0460435	0.888087	0.104073	0.999978	0.999961	0.999923	0.933968	0.995268	0.946142
13730	Emp1	epithelial membrane protein 1	0.46171	0.538504	0.474625	0.999978	0.999961	0.999923	1.16805	0.878335	1.16285
13731	Emp2	epithelial membrane protein 2	0.913657	0.191401	0.825956	0.999978	0.999961	0.999923	1.00727	1.09183	0.985418
13732	Emp3	epithelial membrane protein 3	0.509861	0.713687	0.480391	0.999978	0.999961	0.999923	1.1061	0.94547	1.11405
13733	Emr1	EGF-like module containing, mucin-like, hormone receptor-like sequence 1	0.711139	0.760696	0.0427421	0.999978	0.999961	0.999923	1.03925	1.03216	1.23858
13796	Emx1	empty spiracles homeobox 1	0.697466	0.857621	0.243931	0.999978	0.999961	0.999923	0.977054	0.989349	0.932476
13798	En1	engrailed 1	0.765436	0.7718	0.633313	0.999978	0.999961	0.999923	0.969551	0.970389	0.951732
13799	En2	engrailed 2	0.951691	0.352899	0.0802195	0.999978	0.999961	0.999923	1.00421	0.937399	0.884437
13800	Enah	enabled homolog (Drosophila)	0.156133	0.776358	0.54325	0.999978	0.999961	0.999923	0.798381	0.956228	0.908561
13803	Enc1	ectodermal-neural cortex 1	0.804724	0.676153	0.96312	0.999978	0.999961	0.999923	1.01735	0.971337	0.996788
13804	Endog	endonuclease G	0.32365	0.986387	0.702403	0.999978	0.999961	0.999923	1.05572	1.00093	1.02114
13805	Eng	endoglin	0.979217	0.547198	0.635546	0.999978	0.999961	0.999923	1.00198	1.04691	0.964573
13808	Eno3	enolase 3, beta muscle	0.626867	0.883994	0.472927	0.999978	0.999961	0.999923	1.00847	0.997475	1.01254
13809	Enpep	glutamyl aminopeptidase	0.974401	0.877397	0.868302	0.999978	0.999961	0.999923	0.996475	0.983164	0.981915
13813	Eomes	eomesodermin homolog (Xenopus laevis)	0.902521	0.915201	0.426875	0.999978	0.999961	0.999923	0.994503	0.995219	1.0365
13819	Epas1	endothelial PAS domain protein 1	0.69727	0.659249	0.536423	0.999978	0.999961	0.999923	1.03298	0.963883	1.05297
13821	Epb4.1l1	erythrocyte protein band 4.1-like 1	0.789505	0.84761	0.560242	0.999978	0.999961	0.999923	0.984346	1.01142	0.966124
13822	Epb4.1l2	erythrocyte protein band 4.1-like 2	0.409927	0.628884	0.361256	0.999978	0.999961	0.999923	1.08251	1.04751	1.09187
13823	Epb4.1l3	erythrocyte protein band 4.1-like 3	0.592467	0.422529	0.60566	0.999978	0.999961	0.999923	1.03606	1.05459	1.03475
13824	Epb4.1l4a	erythrocyte protein band 4.1-like 4a	0.831905	0.654495	0.28042	0.999978	0.999961	0.999923	0.986386	1.02934	1.07252
13829	Epb4.9	erythrocyte protein band 4.9	0.897388	0.310957	0.390009	0.999978	0.999961	0.999923	0.993341	1.05412	1.04568
13830	Stom	stomatin	0.821059	0.807523	0.297658	0.999978	0.999961	0.999923	0.979187	1.02291	1.10213
13831	Epc1	enhancer of polycomb homolog 1 (Drosophila)	0.213921	0.825392	0.376368	0.999978	0.999961	0.999923	0.866233	0.974979	0.903119
13835	Epha1	Eph receptor A1	0.651315	0.951285	0.951547	0.999978	0.999961	0.999923	1.03089	1.00412	1.0041
13836	Epha2	Eph receptor A2	0.46054	0.980291	0.599051	0.999978	0.999961	0.999923	1.05869	1.00191	1.04142
13842	Epha8	Eph receptor A8	0.803486	0.250618	0.0902444	0.999978	0.999961	0.999923	1.01533	1.07312	1.11038
13844	Ephb2	Eph receptor B2	0.888646	0.817609	0.368595	0.999978	0.999961	0.999923	0.993187	0.988801	1.04502
13845	Ephb3	Eph receptor B3	0.667904	0.881375	0.490893	0.999978	0.999961	0.999923	1.02608	0.991091	1.04225
13846	Ephb4	Eph receptor B4	0.0731457	0.906086	0.399994	0.999978	0.999961	0.999923	0.914468	0.994204	0.959272
13849	Ephx1	epoxide hydrolase 1, microsomal	0.789708	0.878144	0.540806	0.999978	0.999961	0.999923	1.03152	0.982322	1.07384
13850	Ephx2	epoxide hydrolase 2, cytoplasmic	0.535321	0.979814	0.212299	0.999978	0.999961	0.999923	1.10897	0.995794	1.23254
13852	Stx2	syntaxin 2	0.464805	0.930745	0.961457	0.999978	0.999961	0.999923	1.04166	0.995169	1.0027
13853	Epm2a	epilepsy, progressive myoclonic epilepsy, type 2 gene alpha	0.496945	0.424577	0.8974	0.999978	0.999961	0.999923	0.943263	0.9336	0.988993
13854	Epn1	epsin 1	0.0787128	0.486974	0.584413	0.999978	0.999961	0.999923	0.928311	0.971312	0.977374
13855	Epn2	epsin 2	0.281084	0.761085	0.561996	0.999978	0.999961	0.999923	0.959839	1.01158	0.97826
13857	Epor	erythropoietin receptor	0.391394	0.549272	0.978334	0.999978	0.999961	0.999923	1.06513	1.045	0.998009
13858	Eps15	epidermal growth factor receptor pathway substrate 15	0.857535	0.794883	0.712516	0.999978	0.999961	0.999923	0.991038	0.987045	1.01866
13859	Eps15l1	epidermal growth factor receptor pathway substrate 15-like 1	0.838428	0.325196	0.730967	0.999978	0.999961	0.999923	0.992907	1.03507	1.01208
13860	Eps8	epidermal growth factor receptor pathway substrate 8	0.479107	0.672985	0.445785	0.999978	0.999961	0.999923	1.08488	0.952636	1.09177
13863	Lcn5	lipocalin 5	0.837015	0.493833	0.941863	0.999978	0.999961	0.999923	1.01728	0.944508	1.00609
13864	Nr2f6	nuclear receptor subfamily 2, group F, member 6	0.0886597	0.833141	0.369307	0.999978	0.999961	0.999923	0.92928	1.00901	0.96237
13866	Erbb2	v-erb-b2 erythroblastic leukemia viral oncogene homolog 2, neuro/glioblastoma derived oncogene homolog (avian)	0.80032	0.299515	0.742835	0.999978	0.999961	0.999923	1.01224	1.05137	0.984343
13867	Erbb3	v-erb-b2 erythroblastic leukemia viral oncogene homolog 3 (avian)	0.635233	0.920382	0.799591	0.999978	0.999961	0.999923	0.957505	0.9909	1.0235
13870	Ercc1	excision repair cross-complementing rodent repair deficiency, complementation group 1	0.590329	0.562671	0.939797	0.999978	0.999961	0.999923	0.982464	0.981153	0.997524
13871	Ercc2	excision repair cross-complementing rodent repair deficiency, complementation group 2	0.997011	0.610121	0.619866	0.999978	0.999961	0.999923	0.999849	0.979587	1.02026
13872	Ercc3	excision repair cross-complementing rodent repair deficiency, complementation group 3	0.452293	0.393509	0.890994	0.999978	0.999961	0.999923	0.961121	1.04608	0.992811
13875	Erf	Ets2 repressor factor	0.865058	0.720753	0.935923	0.999978	0.999961	0.999923	0.992551	1.01586	1.00354
13876	Erg	avian erythroblastosis virus E-26 (v-ets) oncogene related	0.736876	0.558233	0.473538	0.999978	0.999961	0.999923	0.975395	0.95748	1.05467
13884	Ces1c	carboxylesterase 1C	0.162766	0.450096	0.626156	0.999978	0.999961	0.999923	0.802283	0.888209	0.926479
13885	Esd	esterase D/formylglutathione hydrolase	0.166555	0.946166	0.985831	0.999978	0.999961	0.999923	0.943116	0.997167	1.00075
13924	Ptprv	protein tyrosine phosphatase, receptor type, V	0.70804	0.454238	0.80634	0.999978	0.999961	0.999923	0.974307	0.949232	1.01718
13929	Amz2	archaelysin family metallopeptidase 2	0.868261	0.764812	0.690083	0.999978	0.999961	0.999923	0.993713	0.988686	0.984945
13972	Gnb1l	guanine nucleotide binding protein (G protein), beta polypeptide 1-like	0.723283	0.757639	0.253895	0.999978	0.999961	0.999923	1.02212	1.01925	1.0734
13982	Esr1	estrogen receptor 1 (alpha)	0.991335	0.750794	0.0237163	0.999978	0.999961	0.999923	0.999028	0.971954	0.813298
13983	Esr2	estrogen receptor 2 (beta)	0.187731	0.69443	0.518852	0.999978	0.999961	0.999923	1.08675	1.02496	1.04136
13984	Esx1	extraembryonic, spermatogenesis, homeobox 1	0.713234	0.715979	0.851828	0.999978	0.999961	0.999923	0.973259	0.973524	1.01387
13990	Smarcad1	SWI/SNF-related, matrix-associated actin-dependent regulator of chromatin, subfamily a, containing DEAD/H box 1	0.107447	0.606635	0.935958	0.999978	0.999961	0.999923	1.06444	1.01999	0.996919
13992	Khdrbs3	KH domain containing, RNA binding, signal transduction associated 3	0.887439	0.628693	0.462981	0.999978	0.999961	0.999923	1.03159	0.899122	1.17538
13996	Etohd2	ethanol decreased 2	0.0242834	0.849145	0.698981	0.999978	0.999961	0.999923	1.14996	1.01163	0.976752
13998	Fgd6	FYVE, RhoGEF and PH domain containing 6	0.911301	0.838642	0.0559115	0.999978	0.999961	0.999923	0.992523	1.01381	0.877509
14000	Drosha	drosha, ribonuclease type III	0.633777	0.182217	0.850272	0.999978	0.999961	0.999923	0.981062	0.947561	0.992459
14004	Chchd2	coiled-coil-helix-coiled-coil-helix domain containing 2	0.215496	0.756661	0.772721	0.999978	0.999961	0.999923	1.04154	1.01017	1.00948
14007	Celf2	CUGBP, Elav-like family member 2	0.947738	0.764847	0.388488	0.999978	0.999961	0.999923	0.996115	1.01793	0.949931
14008	Etv2	ets variant gene 2	0.86049	0.890682	0.791567	0.999978	0.999961	0.999923	0.987853	1.0096	1.01855
14011	Etv6	ets variant gene 6 (TEL oncogene)	0.210305	0.961646	0.27371	0.999978	0.999961	0.999923	0.933444	0.997376	1.06193
14013	Mecom	MDS1 and EVI1 complex locus	0.297149	0.777409	0.811808	0.999978	0.999961	0.999923	1.04594	0.987942	1.01027
14017	Evi2a	ecotropic viral integration site 2a	0.605684	0.400654	0.656166	0.999978	0.999961	0.999923	1.06496	0.902456	0.947186
14020	Evi5	ecotropic viral integration site 5	0.402313	0.806009	0.0559451	0.999978	0.999961	0.999923	0.953086	0.986044	0.894975
14026	Evl	Ena-vasodilator stimulated phosphoprotein	0.781231	0.749156	0.983234	0.999978	0.999961	0.999923	0.975318	0.971633	1.00189
14027	Evpl	envoplakin	0.280359	0.443458	0.563295	0.999978	0.999961	0.999923	0.92422	1.0574	0.95882
14028	Evx1	even skipped homeotic gene 1 homolog	0.837671	0.460734	0.651732	0.999978	0.999961	0.999923	0.984855	1.0566	1.03421
14029	Evx2	even skipped homeotic gene 2 homolog	0.494619	0.651329	0.861695	0.999978	0.999961	0.999923	0.948237	0.965478	0.986557
14038	Wfdc18	WAP four-disulfide core domain 18	0.896802	0.812298	0.736533	0.999978	0.999961	0.999923	0.990928	0.98345	0.976628
14042	Ext1	exostoses (multiple) 1	0.752133	0.55413	0.252547	0.999978	0.999961	0.999923	0.979607	0.962105	0.927742
14043	Ext2	exostoses (multiple) 2	0.527723	0.582444	0.302778	0.999978	0.999961	0.999923	0.967191	1.02946	0.946883
14048	Eya1	eyes absent 1 homolog (Drosophila)	0.899519	0.610328	0.124308	0.999978	0.999961	0.999923	1.00994	0.960826	0.885565
14049	Eya2	eyes absent 2 homolog (Drosophila)	0.613378	0.455478	0.677779	0.999978	0.999961	0.999923	0.960108	0.941573	1.03403
14050	Eya3	eyes absent 3 homolog (Drosophila)	0.81135	0.632063	0.453345	0.999978	0.999961	0.999923	0.991714	0.983436	1.02654
14051	Eya4	eyes absent 4 homolog (Drosophila)	0.331289	0.669	0.576725	0.999978	0.999961	0.999923	0.884889	0.94776	0.932313
14055	Ezh1	enhancer of zeste homolog 1 (Drosophila)	0.581428	0.402443	0.616168	0.999978	0.999961	0.999923	1.03125	1.04793	1.02837
14056	Ezh2	enhancer of zeste homolog 2 (Drosophila)	0.59241	0.851	0.601871	0.999978	0.999961	0.999923	1.03553	1.01231	0.966554
14057	Sfxn1	sideroflexin 1	0.634691	0.764593	0.439391	0.999978	0.999961	0.999923	1.05162	0.968792	1.08549
14061	F2	coagulation factor II	0.152377	0.788418	0.374055	0.999978	0.999961	0.999923	0.877218	0.975922	1.08433
14062	F2r	coagulation factor II (thrombin) receptor	0.899923	0.858536	0.599746	0.999978	0.999961	0.999923	1.01468	1.02087	1.06276
14063	F2rl1	coagulation factor II (thrombin) receptor-like 1	0.584747	0.567133	0.614322	0.999978	0.999961	0.999923	0.950359	1.05477	0.954142
14066	F3	coagulation factor III	0.769567	0.963758	0.784861	0.999978	0.999961	0.999923	0.967791	0.994936	0.969953
14068	F7	coagulation factor VII	0.897231	0.785295	0.423199	0.999978	0.999961	0.999923	0.989659	0.978309	1.06675
14069	F8	coagulation factor VIII	0.557891	0.85722	0.98093	0.999978	0.999961	0.999923	0.963479	0.988656	1.00152
14070	F8a	factor 8-associated gene A	0.64319	0.333717	0.93099	0.999978	0.999961	0.999923	1.02736	1.0581	1.00505
14081	Acsl1	acyl-CoA synthetase long-chain family member 1	0.715523	0.988215	0.321548	0.999978	0.999961	0.999923	1.03467	0.99862	1.09748
14082	Fadd	Fas (TNFRSF6)-associated via death domain	0.778088	0.405248	0.836955	0.999978	0.999961	0.999923	1.01438	1.04317	1.01048
14083	Ptk2	PTK2 protein tyrosine kinase 2	0.130253	0.852262	0.115995	0.999978	0.999961	0.999923	0.926656	0.990751	0.923869
14084	Faf1	Fas-associated factor 1	0.685896	0.921872	0.411288	0.999978	0.999961	0.999923	0.986045	1.00341	1.02902
14085	Fah	fumarylacetoacetate hydrolase	0.244144	0.499116	0.905568	0.999978	0.999961	0.999923	1.10841	1.06132	1.01048
14086	Fscn1	fascin homolog 1, actin bundling protein (Strongylocentrotus purpuratus)	0.364417	0.972529	0.967946	0.999978	0.999961	0.999923	0.93936	1.00237	1.00277
14087	Fanca	Fanconi anemia, complementation group A	0.0593692	0.842228	0.476417	0.999978	0.999961	0.999923	1.10878	1.01081	1.03928
14088	Fancc	Fanconi anemia, complementation group C	0.636159	0.91904	0.722206	0.999978	0.999961	0.999923	0.979412	0.995544	1.01575
14089	Fap	fibroblast activation protein	0.542319	0.74817	0.657621	0.999978	0.999961	0.999923	1.06919	1.03584	0.952537
14102	Fas	Fas (TNF receptor superfamily member 6)	0.446082	0.872363	0.912214	0.999978	0.999961	0.999923	0.925635	0.983874	1.01122
14104	Fasn	fatty acid synthase	0.820842	0.751316	0.491301	0.999978	0.999961	0.999923	1.02449	1.03444	1.07642
14105	Srsf10	serine/arginine-rich splicing factor 10	0.474775	0.960184	0.453067	0.999978	0.999961	0.999923	1.04852	0.996703	0.951467
14106	Foxh1	forkhead box H1	0.83043	0.967651	0.472604	0.999978	0.999961	0.999923	0.986984	0.997522	1.04501
14107	Fat1	FAT tumor suppressor homolog 1 (Drosophila)	0.341599	0.805258	0.863149	0.999978	0.999961	0.999923	1.12452	1.03079	1.02142
14114	Fbln1	fibulin 1	0.688339	0.394023	0.72673	0.999978	0.999961	0.999923	1.04249	0.915193	1.03691
14115	Fbln2	fibulin 2	0.907997	0.800486	0.748568	0.999978	0.999961	0.999923	1.01537	0.96718	1.04324
14118	Fbn1	fibrillin 1	0.706935	0.978161	0.666532	0.999978	0.999961	0.999923	1.0876	1.00613	1.10104
14120	Fbp2	fructose bisphosphatase 2	0.815809	0.86524	0.439709	0.999978	0.999961	0.999923	1.02566	0.98171	1.08788
14121	Fbp1	fructose bisphosphatase 1	0.775488	0.840977	0.766074	0.999978	0.999961	0.999923	0.977854	1.01588	1.02364
14123	Fbrs	fibrosin	0.392762	0.289922	0.852224	0.999978	0.999961	0.999923	0.960606	1.05111	0.991302
14127	Fcer1g	Fc receptor, IgE, high affinity I, gamma polypeptide	0.629812	0.354334	0.17355	0.999978	0.999961	0.999923	1.06344	0.888259	1.19099
14129	Fcgr1	Fc receptor, IgG, high affinity I	0.668761	0.592792	0.0387497	0.999978	0.999961	0.999923	0.9699	0.962504	1.1619
14130	Fcgr2b	Fc receptor, IgG, low affinity IIb	0.717087	0.80631	0.0672295	0.999978	0.999961	0.999923	1.04099	0.97319	1.22815
14131	Fcgr3	Fc receptor, IgG, low affinity III	0.465867	0.366359	0.206374	0.999978	0.999961	0.999923	1.11571	0.873034	1.20988
14132	Fcgrt	Fc receptor, IgG, alpha chain transporter	0.896353	0.767455	0.172047	0.999978	0.999961	0.999923	0.992508	1.01722	0.923659
14133	Fcna	ficolin A	0.670858	0.757377	0.914979	0.999978	0.999961	0.999923	1.05722	1.04127	1.01407
14134	Fcnb	ficolin B	0.953279	0.748459	0.544758	0.999978	0.999961	0.999923	0.996074	1.02177	1.04156
14137	Fdft1	farnesyl diphosphate farnesyl transferase 1	0.272529	0.281786	0.986675	0.999978	0.999961	0.999923	1.08019	1.07859	1.00117
14148	Fdx1	ferredoxin 1	0.489531	0.513466	0.281609	0.999978	0.999961	0.999923	1.04334	0.960685	1.06853
14149	Fdxr	ferredoxin reductase	0.35717	0.86753	0.222019	0.999978	0.999961	0.999923	0.944432	0.98973	1.07898
14151	Fech	ferrochelatase	0.285229	0.717993	0.460936	0.999978	0.999961	0.999923	1.03443	0.98867	1.02358
14154	Fem1a	feminization 1 homolog a (C. elegans)	0.431381	0.984129	0.796954	0.999978	0.999961	0.999923	0.963052	1.00095	0.987791
14155	Fem1b	feminization 1 homolog b (C. elegans)	0.084584	0.583761	0.390601	0.999978	0.999961	0.999923	0.874788	0.958823	0.936128
14156	Fen1	flap structure specific endonuclease 1	0.585129	0.3005	0.657025	0.999978	0.999961	0.999923	1.0284	1.05472	1.02303
14158	Fert2	fer (fms/fps related) protein kinase, testis specific 2	0.670757	0.889005	0.429133	0.999978	0.999961	0.999923	1.0274	0.991169	1.05166
14159	Fes	feline sarcoma oncogene	0.726826	0.418587	0.197744	0.999978	0.999961	0.999923	0.981002	0.956471	1.07374
14160	Lgr5	leucine rich repeat containing G protein coupled receptor 5	0.417227	0.590591	0.282754	0.999978	0.999961	0.999923	0.94079	1.04125	1.08434
14163	Fgd1	FYVE, RhoGEF and PH domain containing 1	0.39329	0.980949	0.44492	0.999978	0.999961	0.999923	1.0552	0.998502	0.953082
14164	Fgf1	fibroblast growth factor 1	0.827779	0.706219	0.642474	0.999978	0.999961	0.999923	1.04695	0.923556	1.10293
14165	Fgf10	fibroblast growth factor 10	0.739559	0.191115	0.887905	0.999978	0.999961	0.999923	1.02553	0.905039	1.01074
14166	Fgf11	fibroblast growth factor 11	0.723197	0.626053	0.854388	0.999978	0.999961	0.999923	1.04112	0.946042	0.979343
14168	Fgf13	fibroblast growth factor 13	0.994378	0.962539	0.682627	0.999978	0.999961	0.999923	0.99968	0.99787	0.981595
14172	Fgf18	fibroblast growth factor 18	0.526198	0.8888	0.362708	0.999978	0.999961	0.999923	0.961862	1.0086	1.05753
14174	Fgf3	fibroblast growth factor 3	0.456421	0.429078	0.138336	0.999978	0.999961	0.999923	0.948256	0.945133	0.89905
14178	Fgf7	fibroblast growth factor 7	0.481896	0.496776	0.279625	0.999978	0.999961	0.999923	0.952872	0.954428	1.07725
14179	Fgf8	fibroblast growth factor 8	0.90332	0.836788	0.466449	0.999978	0.999961	0.999923	0.989388	0.982067	0.937914
14180	Fgf9	fibroblast growth factor 9	0.722253	0.462816	0.49761	0.999978	0.999961	0.999923	1.01729	0.965147	0.96777
14181	Fgfbp1	fibroblast growth factor binding protein 1	0.608433	0.816232	0.402299	0.999978	0.999961	0.999923	1.09406	1.04158	1.1586
14182	Fgfr1	fibroblast growth factor receptor 1	0.846885	0.811738	0.258103	0.999978	0.999961	0.999923	0.987324	1.01586	0.927669
14183	Fgfr2	fibroblast growth factor receptor 2	0.708431	0.677644	0.988282	0.999978	0.999961	0.999923	0.976487	1.0268	1.00093
14184	Fgfr3	fibroblast growth factor receptor 3	0.471816	0.931223	0.747491	0.999978	0.999961	0.999923	0.948145	0.993646	0.976494
14187	Akr1b8	aldo-keto reductase family 1, member B8	0.966611	0.819375	0.343263	0.999978	0.999961	0.999923	1.00495	1.02728	1.11861
14190	Fgl2	fibrinogen-like protein 2	0.142486	0.885862	0.208788	0.999978	0.999961	0.999923	0.679408	1.03823	1.39169
14191	Fgr	Gardner-Rasheed feline sarcoma viral (Fgr) oncogene homolog	0.572419	0.461427	0.902757	0.999978	0.999961	0.999923	0.964291	0.953626	1.00789
14194	Fh1	fumarate hydratase 1	0.542417	0.407431	0.157988	0.999978	0.999961	0.999923	1.02891	0.961934	1.06875
14198	Fhit	fragile histidine triad gene	0.321456	0.92987	0.311249	0.999978	0.999961	0.999923	0.926969	0.993317	0.925459
14199	Fhl1	four and a half LIM domains 1	0.767781	0.814379	0.488179	0.999978	0.999961	0.999923	1.02339	0.981784	1.05588
14200	Fhl2	four and a half LIM domains 2	0.547379	0.727653	0.187098	0.999978	0.999961	0.999923	0.938797	0.96414	1.14938
14201	Fhl3	four and a half LIM domains 3	0.861244	0.259157	0.740607	0.999978	0.999961	0.999923	1.0134	1.09022	0.97509
14205	Figf	c-fos induced growth factor	0.768486	0.683739	0.813643	0.999978	0.999961	0.999923	1.02639	0.964586	1.02107
14208	Ppm1g	protein phosphatase 1G (formerly 2C), magnesium-dependent, gamma isoform	0.959594	0.707123	0.882653	0.999978	0.999961	0.999923	0.998429	0.9884	1.00459
14218	Sh3pxd2a	SH3 and PX domains 2A	0.0300295	0.987918	0.0121283	0.999978	0.999961	0.999923	0.922482	1.00055	0.910396
14219	Ctgf	connective tissue growth factor	0.799048	0.368357	0.31165	0.999978	0.999961	0.999923	0.953394	0.844392	1.20973
14225	Fkbp1a	FK506 binding protein 1a	0.465813	0.555914	0.765741	0.999978	0.999961	0.999923	0.978065	0.982262	1.00909
14226	Fkbp1b	FK506 binding protein 1b	0.753518	0.589421	0.72943	0.999978	0.999961	0.999923	0.976675	0.960219	1.02634
14227	Fkbp2	FK506 binding protein 2	0.266949	0.566162	0.580685	0.999978	0.999961	0.999923	1.06909	1.035	1.03367
14228	Fkbp4	FK506 binding protein 4	0.582728	0.964701	0.605075	0.999978	0.999961	0.999923	0.974333	0.99791	0.975826
14229	Fkbp5	FK506 binding protein 5	0.949717	0.486803	0.725885	0.999978	0.999961	0.999923	0.990499	1.11123	0.948286
14230	Fkbp10	FK506 binding protein 10	0.730047	0.676544	0.877709	0.999978	0.999961	0.999923	1.03013	1.03655	1.01332
14231	Fkbp7	FK506 binding protein 7	0.565653	0.870616	0.697829	0.999978	0.999961	0.999923	1.07068	0.980846	1.0472
14232	Fkbp8	FK506 binding protein 8	0.500556	0.565702	0.807418	0.999978	0.999961	0.999923	0.975725	1.02117	1.00892
14233	Foxi1	forkhead box I1	0.209275	0.929779	0.821315	0.999978	0.999961	0.999923	0.918477	0.994086	0.98491
14235	Foxm1	forkhead box M1	0.885745	0.941181	0.739534	0.999978	0.999961	0.999923	0.993276	1.00347	0.984506
14236	Foxn2	forkhead box N2	0.727248	0.627303	0.491497	0.999978	0.999961	0.999923	1.02525	1.03534	0.951945
14239	Foxs1	forkhead box S1	0.302188	0.927542	0.484702	0.999978	0.999961	0.999923	0.911304	0.991881	0.939169
14240	Foxb2	forkhead box B2	0.361674	0.958787	0.148708	0.999978	0.999961	0.999923	0.945157	1.00319	1.09389
14241	Foxl1	forkhead box L1	0.990597	0.553896	0.642033	0.999978	0.999961	0.999923	0.999154	0.958303	1.03399
14245	Lpin1	lipin 1	0.350148	0.831408	0.903234	0.999978	0.999961	0.999923	1.04991	1.01112	1.00634
14247	Fli1	Friend leukemia integration 1	0.274936	0.970801	0.919206	0.999978	0.999961	0.999923	1.10612	0.99664	0.990717
14248	Flii	flightless I homolog (Drosophila)	0.255755	0.821843	0.977247	0.999978	0.999961	0.999923	0.951477	1.00986	1.00124
14251	Flot1	flotillin 1	0.269495	0.783066	0.510547	0.999978	0.999961	0.999923	0.946646	1.0137	1.03311
14252	Flot2	flotillin 2	0.917578	0.870691	0.512205	0.999978	0.999961	0.999923	0.995693	0.993233	1.02776
14254	Flt1	FMS-like tyrosine kinase 1	0.665077	0.896519	0.876171	0.999978	0.999961	0.999923	1.05082	1.01499	1.01799
14255	Flt3	FMS-like tyrosine kinase 3	0.683153	0.982358	0.458092	0.999978	0.999961	0.999923	0.978218	0.998808	0.960698
14257	Flt4	FMS-like tyrosine kinase 4	0.921541	0.703739	0.226913	0.999978	0.999961	0.999923	0.994186	1.02278	1.0746
14261	Fmo1	flavin containing monooxygenase 1	0.78198	0.966944	0.973051	0.999978	0.999961	0.999923	1.04069	0.994047	1.00488
14262	Fmo3	flavin containing monooxygenase 3	0.847884	0.853199	0.867934	0.999978	0.999961	0.999923	0.989903	0.990258	0.991241
14263	Fmo5	flavin containing monooxygenase 5	0.371534	0.751378	0.742285	0.999978	0.999961	0.999923	1.05599	0.980923	1.02019
14264	Fmod	fibromodulin	0.671266	0.297941	0.458396	0.999978	0.999961	0.999923	1.19714	0.642191	1.37002
14265	Fmr1	fragile X mental retardation syndrome 1	0.22758	0.806816	0.884384	0.999978	0.999961	0.999923	1.04719	1.00934	0.99449
14266	Aff2	AF4/FMR2 family, member 2	0.614014	0.978002	0.665069	0.999978	0.999961	0.999923	1.0435	0.997677	1.03722
14268	Fn1	fibronectin 1	0.60358	0.746713	0.353246	0.999978	0.999961	0.999923	1.11952	0.93223	1.22422
14269	Fnbp1	formin binding protein 1	0.560873	0.708841	0.538308	0.999978	0.999961	0.999923	1.03283	0.979486	1.03478
14270	Srgap2	SLIT-ROBO Rho GTPase activating protein 2	0.567481	0.588516	0.765768	0.999978	0.999961	0.999923	1.02645	0.975601	1.01368
14272	Fnta	farnesyltransferase, CAAX box, alpha	0.931526	0.885996	0.523681	0.999978	0.999961	0.999923	1.00293	0.99513	1.02198
14275	Folr1	folate receptor 1 (adult)	0.897062	0.803051	0.656707	0.999978	0.999961	0.999923	0.990974	1.01764	1.03166
14276	Folr2	folate receptor 2 (fetal)	0.373034	0.875124	0.331219	0.999978	0.999961	0.999923	1.11281	0.981376	1.12373
14281	Fos	FBJ osteosarcoma oncogene	0.171343	0.988386	0.382724	0.999978	0.999961	0.999923	0.705846	0.996327	0.80146
14282	Fosb	FBJ osteosarcoma oncogene B	0.36038	0.866975	0.105298	0.999978	0.999961	0.999923	0.736055	0.945594	0.578952
14283	Fosl1	fos-like antigen 1	0.178218	0.943365	0.153974	0.999978	0.999961	0.999923	0.82692	1.01001	0.817563
14284	Fosl2	fos-like antigen 2	0.690105	0.865659	0.151171	0.999978	0.999961	0.999923	0.9662	0.985524	0.88274
14287	Fpgs	folylpolyglutamyl synthetase	0.64415	0.884932	0.0754204	0.999978	0.999961	0.999923	0.978513	0.993223	1.08827
14289	Fpr2	formyl peptide receptor 2	0.0803797	0.535157	0.152604	0.999978	0.999961	0.999923	1.16261	0.948497	1.13062
14291	Fpr-rs4	formyl peptide receptor, related sequence 4	0.87398	0.467339	0.284662	0.999978	0.999961	0.999923	0.989618	1.04909	1.07327
14293	Fpr1	formyl peptide receptor 1	0.803082	0.48797	0.584638	0.999978	0.999961	0.999923	1.02006	1.0569	0.957349
14296	Frat1	frequently rearranged in advanced T cell lymphomas	0.100474	0.811382	0.715646	0.999978	0.999961	0.999923	0.884877	1.01774	0.973507
14297	Fxn	frataxin	0.892885	0.279863	0.279411	0.999978	0.999961	0.999923	1.01028	0.920885	0.920813
14299	Ncs1	neuronal calcium sensor 1	0.132682	0.609545	0.76651	0.999978	0.999961	0.999923	0.928025	0.975143	0.985481
14300	Frg1	FSHD region gene 1	0.31712	0.881173	0.967844	0.999978	0.999961	0.999923	1.06748	1.00977	1.00262
14309	Fshr	follicle stimulating hormone receptor	0.425439	0.97087	0.623562	0.999978	0.999961	0.999923	1.06457	0.997145	0.962261
14311	Cidec	cell death-inducing DFFA-like effector c	0.788941	0.804357	0.556975	0.999978	0.999961	0.999923	1.08676	0.925899	1.20052
14312	Brd2	bromodomain containing 2	0.110104	0.677559	0.0672873	0.999978	0.999961	0.999923	0.90295	0.974025	0.889333
14313	Fst	follistatin	0.854919	0.53473	0.799307	0.999978	0.999961	0.999923	0.979492	0.931973	1.02924
14314	Fstl1	follistatin-like 1	0.648497	0.855606	0.770279	0.999978	0.999961	0.999923	1.08422	0.96826	1.05313
14317	Ftcd	formiminotransferase cyclodeaminase	0.644075	0.760591	0.84037	0.999978	0.999961	0.999923	0.967873	0.978704	1.01433
14319	Fth1	ferritin heavy chain 1	0.689891	0.66111	0.774414	0.999978	0.999961	0.999923	0.991819	0.991014	1.00592
14339	Aktip	thymoma viral proto-oncogene 1 interacting protein	0.825929	0.994675	0.624453	0.999978	0.999961	0.999923	1.01069	0.999677	0.976586
14343	Fut1	fucosyltransferase 1	0.718237	0.224423	0.681027	0.999978	0.999961	0.999923	0.974288	0.915603	1.03013
14344	Fut2	fucosyltransferase 2	0.305429	0.99773	0.995958	0.999978	0.999961	0.999923	0.956741	0.999878	1.00022
14346	Fut4-ps1	fucosyltransferase 4, pseudogene 1	0.284066	0.685475	0.53088	0.999978	0.999961	0.999923	1.07947	1.02922	1.04561
14347	Fut7	fucosyltransferase 7	0.656894	0.740396	0.773404	0.999978	0.999961	0.999923	0.970861	0.978191	1.01934
14349	Fv1	Friend virus susceptibility 1	0.286661	0.33895	0.616578	0.999978	0.999961	0.999923	1.08582	1.07663	1.03931
14356	Timm10b	translocase of inner mitochondrial membrane 10B	0.462126	0.382046	0.6213	0.999978	0.999961	0.999923	1.02448	1.0292	1.01636
14357	Dtx1	deltex 1 homolog (Drosophila)	0.59881	0.573358	0.877438	0.999978	0.999961	0.999923	1.03667	1.0393	0.989511
14359	Fxr1	fragile X mental retardation gene 1, autosomal homolog	0.271671	0.677515	0.752472	0.999978	0.999961	0.999923	0.946919	0.97966	0.984541
14360	Fyn	Fyn proto-oncogene	0.579013	0.799155	0.983259	0.999978	0.999961	0.999923	1.04603	1.02083	1.0017
14362	Fzd1	frizzled homolog 1 (Drosophila)	0.222839	0.919911	0.409222	0.999978	0.999961	0.999923	1.07851	1.00622	0.950274
14366	Fzd4	frizzled homolog 4 (Drosophila)	0.191938	0.88687	0.611572	0.999978	0.999961	0.999923	1.18403	0.981871	0.936723
14367	Fzd5	frizzled homolog 5 (Drosophila)	0.997871	0.341199	0.00369339	0.999978	0.999961	0.999923	0.999632	0.87647	0.660703
14368	Fzd6	frizzled homolog 6 (Drosophila)	0.669525	0.31548	0.851373	0.999978	0.999961	0.999923	1.01947	1.04656	0.991573
14369	Fzd7	frizzled homolog 7 (Drosophila)	0.342623	0.904643	0.206302	0.999978	0.999961	0.999923	0.836933	0.977856	0.788427
14370	Fzd8	frizzled homolog 8 (Drosophila)	0.313686	0.381082	0.571789	0.999978	0.999961	0.999923	0.950017	0.956443	1.02911
14371	Fzd9	frizzled homolog 9 (Drosophila)	0.80838	0.826876	0.932845	0.999978	0.999961	0.999923	1.02142	1.0193	0.992664
14373	G0s2	G0/G1 switch gene 2	0.914061	0.932802	0.668791	0.999978	0.999961	0.999923	1.02187	0.983239	1.08961
14375	Xrcc6	X-ray repair complementing defective repair in Chinese hamster cells 6	0.14878	0.946406	0.257373	0.999978	0.999961	0.999923	1.05584	0.997494	1.0434
14376	Ganab	alpha glucosidase 2 alpha neutral subunit	0.107314	0.722032	0.602889	0.999978	0.999961	0.999923	1.07778	1.01652	0.976307
14381	G6pdx	glucose-6-phosphate dehydrogenase X-linked	0.958933	0.86284	0.977657	0.999978	0.999961	0.999923	0.995567	0.985203	0.997587
14385	Slc37a4	solute carrier family 37 (glucose-6-phosphate transporter), member 4	0.774662	0.739948	0.492113	0.999978	0.999961	0.999923	0.975164	1.02959	0.941348
14387	Gaa	glucosidase, alpha, acid	0.316504	0.658892	0.618997	0.999978	0.999961	0.999923	0.952959	1.02139	0.976433
14388	Gab1	growth factor receptor bound protein 2-associated protein 1	0.507874	0.945385	0.660269	0.999978	0.999961	0.999923	1.04833	0.995137	1.0318
14389	Gab2	growth factor receptor bound protein 2-associated protein 2	0.694538	0.405806	0.987902	0.999978	0.999961	0.999923	0.978093	0.954097	1.00086
14390	Gabpa	GA repeat binding protein, alpha	0.81413	0.344518	0.596826	0.999978	0.999961	0.999923	1.0135	0.947356	1.03065
14391	Gabpb1	GA repeat binding protein, beta 1	0.629733	0.819248	0.609868	0.999978	0.999961	0.999923	1.0259	1.01218	1.02743
14403	Gabrd	gamma-aminobutyric acid (GABA) A receptor, subunit delta	0.883832	0.718343	0.838801	0.999978	0.999961	0.999923	0.990641	1.02349	0.986993
14404	Gabre	gamma-aminobutyric acid (GABA) A receptor, subunit epsilon	0.336988	0.635129	0.348473	0.999978	0.999961	0.999923	0.92447	0.962032	1.07969
14408	Gabrr1	gamma-aminobutyric acid (GABA) C receptor, subunit rho 1	0.388215	0.879722	0.223118	0.999978	0.999961	0.999923	0.925993	1.01354	0.89684
14409	Gabrr2	gamma-aminobutyric acid (GABA) C receptor, subunit rho 2	0.572101	0.853403	0.324876	0.999978	0.999961	0.999923	1.04818	1.01549	1.08568
14411	Slc6a12	solute carrier family 6 (neurotransmitter transporter, betaine/GABA), member 12	0.369928	0.895726	0.995233	0.999978	0.999961	0.999923	0.93869	1.00926	0.99958
14412	Slc6a13	solute carrier family 6 (neurotransmitter transporter, GABA), member 13	0.924358	0.676872	0.825194	0.999978	0.999961	0.999923	1.00663	0.971381	0.984736
14419	Gal	galanin	0.665785	0.432976	0.485527	0.999978	0.999961	0.999923	0.948101	0.907639	1.08997
14420	Galc	galactosylceramidase	0.632284	0.775456	0.101333	0.999978	0.999961	0.999923	1.02192	0.987165	1.07785
14423	Galnt1	UDP-N-acetyl-alpha-D-galactosamine:polypeptide N-acetylgalactosaminyltransferase 1	0.381359	0.850353	0.79949	0.999978	0.999961	0.999923	0.961666	0.991635	0.988753
14426	Galnt4	UDP-N-acetyl-alpha-D-galactosamine:polypeptide N-acetylgalactosaminyltransferase 4	0.398892	0.812547	0.326465	0.999978	0.999961	0.999923	1.04757	1.01311	1.0556
14429	Galr3	galanin receptor 3	0.414651	0.307033	0.931913	0.999978	0.999961	0.999923	0.944689	0.93113	1.00596
14430	Galt	galactose-1-phosphate uridyl transferase	0.932801	0.782194	0.554697	0.999978	0.999961	0.999923	1.00551	0.982148	1.03928
14431	Gamt	guanidinoacetate methyltransferase	0.863375	0.767642	0.328277	0.999978	0.999961	0.999923	0.977218	1.04037	0.876865
14432	Gap43	growth associated protein 43	0.984149	0.869606	0.992497	0.999978	0.999961	0.999923	0.998812	0.990226	1.00056
14447	Gapdhs	glyceraldehyde-3-phosphate dehydrogenase, spermatogenic	0.646168	0.512533	0.952534	0.999978	0.999961	0.999923	1.03795	0.948207	1.00484
14450	Gart	phosphoribosylglycinamide formyltransferase	0.666243	0.572907	0.551478	0.999978	0.999961	0.999923	0.979314	0.973033	1.0293
14451	Gas1	growth arrest specific 1	0.621251	0.799449	0.733864	0.999978	0.999961	0.999923	1.04639	0.976969	0.969293
14453	Gas2	growth arrest specific 2	0.531341	0.439407	0.905147	0.999978	0.999961	0.999923	1.04306	0.949221	1.00805
14455	Gas5	growth arrest specific 5	0.702842	0.941427	0.958196	0.999978	0.999961	0.999923	0.971471	0.994444	0.996033
14456	Gas6	growth arrest specific 6	0.977023	0.632315	0.312263	0.999978	0.999961	0.999923	0.998326	1.02824	1.06078
14457	Gas7	growth arrest specific 7	0.266064	0.957629	0.5616	0.999978	0.999961	0.999923	1.06785	0.996884	1.03473
14459	Gast	gastrin	0.921132	0.83803	0.735348	0.999978	0.999961	0.999923	1.00945	1.0196	0.968402
14460	Gata1	GATA binding protein 1	0.479369	0.986599	0.827182	0.999978	0.999961	0.999923	1.04527	1.00105	0.986452
14461	Gata2	GATA binding protein 2	0.943621	0.569975	0.710664	0.999978	0.999961	0.999923	1.00459	0.963875	0.976277
14462	Gata3	GATA binding protein 3	0.800222	0.19147	0.981519	0.999978	0.999961	0.999923	0.966676	1.19254	0.996903
14465	Gata6	GATA binding protein 6	0.225168	0.791156	0.841662	0.999978	0.999961	0.999923	0.927677	1.01643	1.01237
14466	Gba	glucosidase, beta, acid	0.809348	0.419836	0.884472	0.999978	0.999961	0.999923	1.00938	1.03178	0.994395
14467	Gbas	glioblastoma amplified sequence	0.155483	0.70824	0.206186	0.999978	0.999961	0.999923	1.056	1.01435	1.0496
14469	Gbp2	guanylate binding protein 2	0.569089	0.777699	0.0353612	0.999978	0.999961	0.999923	1.11566	0.94723	1.50848
14470	Rabac1	Rab acceptor 1 (prenylated)	0.701337	0.318842	0.948169	0.999978	0.999961	0.999923	1.0129	1.03399	1.00217
14479	Usp15	ubiquitin specific peptidase 15	0.820576	0.893013	0.514027	0.999978	0.999961	0.999923	1.01407	0.991749	1.04109
14489	Mtpn	myotrophin	0.435804	0.696869	0.765526	0.999978	0.999961	0.999923	0.960056	0.979865	0.984552
14527	Gcgr	glucagon receptor	0.616901	0.266251	0.983032	0.999978	0.999961	0.999923	0.95921	0.911273	0.998233
14528	Gch1	GTP cyclohydrolase 1	0.572794	0.780692	0.396496	0.999978	0.999961	0.999923	1.09574	0.955905	1.14761
14533	Bloc1s1	biogenesis of lysosome-related organelles complex-1, subunit 1	0.891478	0.607613	0.973262	0.999978	0.999961	0.999923	1.00548	1.0208	0.998659
14534	Kat2a	K(lysine) acetyltransferase 2A	0.790069	0.994018	0.784994	0.999978	0.999961	0.999923	1.01185	1.00033	1.01214
14536	Nr6a1	nuclear receptor subfamily 6, group A, member 1	0.311891	0.311938	0.962514	0.999978	0.999961	0.999923	1.05688	1.05687	1.00256
14538	Gcnt2	glucosaminyl (N-acetyl) transferase 2, I-branching enzyme	0.659451	0.878271	0.775413	0.999978	0.999961	0.999923	1.03074	0.989539	1.01979
14539	Opn1mw	opsin 1 (cone pigments), medium-wave-sensitive (color blindness, deutan)	0.269458	0.807941	0.742916	0.999978	0.999961	0.999923	0.878342	0.971977	0.962367
14544	Gda	guanine deaminase	0.952037	0.978575	0.708756	0.999978	0.999961	0.999923	1.007	0.99689	1.0443
14545	Gdap1	ganglioside-induced differentiation-associated-protein 1	0.6285	0.857169	0.63427	0.999978	0.999961	0.999923	0.934545	0.975152	0.935608
14547	Gdap2	ganglioside-induced differentiation-associated-protein 2	0.0290364	0.983026	0.700987	0.999978	0.999961	0.999923	1.0939	0.999142	0.984619
14555	Gpd1	glycerol-3-phosphate dehydrogenase 1 (soluble)	0.758753	0.942616	0.615248	0.999978	0.999961	0.999923	0.980465	1.00463	0.96821
14560	Gdf10	growth differentiation factor 10	0.406108	0.362872	0.939958	0.999978	0.999961	0.999923	1.14879	0.858981	1.01262
14561	Gdf11	growth differentiation factor 11	0.80985	0.661373	0.593741	0.999978	0.999961	0.999923	1.02599	0.954338	1.05859
14562	Gdf3	growth differentiation factor 3	0.483585	0.933739	0.227033	0.999978	0.999961	0.999923	0.956373	0.99473	0.925688
14563	Gdf5	growth differentiation factor 5	0.495679	0.798993	0.431735	0.999978	0.999961	0.999923	1.04498	0.983715	1.05212
14566	Gdf9	growth differentiation factor 9	0.486243	0.487817	0.294393	0.999978	0.999961	0.999923	0.956657	0.95681	0.9353
14567	Gdi1	guanosine diphosphate (GDP) dissociation inhibitor 1	0.958506	0.917279	0.717816	0.999978	0.999961	0.999923	0.997479	1.00505	1.0177
14569	Gdi2	guanosine diphosphate (GDP) dissociation inhibitor 2	0.915081	0.416658	0.495078	0.999978	0.999961	0.999923	0.995237	0.964197	1.03107
14570	Arhgdig	Rho GDP dissociation inhibitor (GDI) gamma	0.576916	0.828848	0.371215	0.999978	0.999961	0.999923	0.960958	1.01553	1.06604
14571	Gpd2	glycerol phosphate dehydrogenase 2, mitochondrial	0.639316	0.98391	0.255498	0.999978	0.999961	0.999923	0.958643	1.00182	0.902204
14573	Gdnf	glial cell line derived neurotrophic factor	0.65503	0.579808	0.00023216	0.999978	0.999961	0.999923	0.932444	0.916938	0.544409
14579	Gem	GTP binding protein (gene overexpressed in skeletal muscle)	0.726314	0.92553	0.0715761	0.999978	0.999961	0.999923	0.941473	1.01623	0.730292
14582	Gfi1b	growth factor independent 1B	0.50212	0.578357	0.998657	0.999978	0.999961	0.999923	0.94323	1.04956	0.999854
14583	Gfpt1	glutamine fructose-6-phosphate transaminase 1	0.955792	0.868901	0.454859	0.999978	0.999961	0.999923	1.00272	0.991956	0.964017
14584	Gfpt2	glutamine fructose-6-phosphate transaminase 2	0.531059	0.513444	0.724995	0.999978	0.999961	0.999923	1.06558	1.06852	1.03628
14585	Gfra1	glial cell line derived neurotrophic factor family receptor alpha 1	0.964889	0.949282	0.932311	0.999978	0.999961	0.999923	0.99719	0.995942	0.994585
14586	Gfra2	glial cell line derived neurotrophic factor family receptor alpha 2	0.582899	0.619685	0.605972	0.999978	0.999961	0.999923	1.02767	0.975636	1.02597
14587	Gfra3	glial cell line derived neurotrophic factor family receptor alpha 3	0.624815	0.416261	0.663388	0.999978	0.999961	0.999923	1.03233	1.05441	1.02872
14588	Gfra4	glial cell line derived neurotrophic factor family receptor alpha 4	0.755895	0.537861	0.529484	0.999978	0.999961	0.999923	0.97883	0.958439	1.04428
14590	Ggh	gamma-glutamyl hydrolase	0.604918	0.88845	0.825534	0.999978	0.999961	0.999923	0.965733	0.9906	0.985266
14593	Ggps1	geranylgeranyl diphosphate synthase 1	0.69524	0.575607	0.292967	0.999978	0.999961	0.999923	1.02308	1.03317	0.940366
14594	Ggta1	glycoprotein galactosyltransferase alpha 1, 3	0.732465	0.61367	0.640323	0.999978	0.999961	0.999923	1.03586	1.05343	1.04935
14595	B4galt1	UDP-Gal:betaGlcNAc beta 1,4- galactosyltransferase, polypeptide 1	0.347378	0.977812	0.63113	0.999978	0.999961	0.999923	0.938617	1.00187	0.968231
14598	Ggt1	gamma-glutamyltransferase 1	0.696566	0.94002	0.191138	0.999978	0.999961	0.999923	1.02894	1.00552	0.908272
14599	Gh	growth hormone	0.89899	0.696504	0.853306	0.999978	0.999961	0.999923	0.989818	0.969027	1.01502
14600	Ghr	growth hormone receptor	0.600774	0.875728	0.552001	0.999978	0.999961	0.999923	1.03647	1.01075	1.04157
14601	Ghrh	growth hormone releasing hormone	0.900026	0.994591	0.319918	0.999978	0.999961	0.999923	1.0089	1.00048	1.07299
14602	Ghrhr	growth hormone releasing hormone receptor	0.998672	0.179911	0.927989	0.999978	0.999961	0.999923	1.00012	1.09938	0.99368
14603	Gif	gastric intrinsic factor	0.817253	0.62306	0.321597	0.999978	0.999961	0.999923	1.0205	0.957725	1.09129
14605	Tsc22d3	TSC22 domain family, member 3	0.859007	0.849071	0.659525	0.999978	0.999961	0.999923	1.0166	0.982513	1.04171
14607	Gip	gastric inhibitory polypeptide	0.381905	0.60331	0.994148	0.999978	0.999961	0.999923	0.952796	0.971727	1.0004
14608	Gpr83	G protein-coupled receptor 83	0.123955	0.750066	0.662848	0.999978	0.999961	0.999923	1.14293	0.972956	0.963159
14609	Gja1	gap junction protein, alpha 1	0.280935	0.908229	0.414737	0.999978	0.999961	0.999923	1.15478	0.984801	1.11476
14610	Gja10	gap junction protein, alpha 10	0.762033	0.541071	0.617113	0.999978	0.999961	0.999923	0.980872	0.961727	1.03242
14611	Gja3	gap junction protein, alpha 3	0.654156	0.712049	0.83997	0.999978	0.999961	0.999923	1.03154	0.974747	1.01409
14612	Gja4	gap junction protein, alpha 4	0.761785	0.815962	0.226662	0.999978	0.999961	0.999923	1.02737	1.02095	0.897373
14615	Gjc1	gap junction protein, gamma 1	0.583551	0.867187	0.781451	0.999978	0.999961	0.999923	1.04707	0.986082	1.02353
14616	Gja8	gap junction protein, alpha 8	0.229952	0.184825	0.879471	0.999978	0.999961	0.999923	0.933646	0.926877	1.00866
14617	Gjd2	gap junction protein, delta 2	0.809843	0.943697	0.352747	0.999978	0.999961	0.999923	1.01427	0.995851	1.05642
14618	Gjb1	gap junction protein, beta 1	0.94141	0.271337	0.33465	0.999978	0.999961	0.999923	1.00492	1.07666	1.06686
14619	Gjb2	gap junction protein, beta 2	0.547413	0.424898	0.65499	0.999978	0.999961	0.999923	1.04958	0.937765	0.964717
14620	Gjb3	gap junction protein, beta 3	0.767462	0.180228	0.722822	0.999978	0.999961	0.999923	0.981556	1.08865	0.977914
14622	Gjb5	gap junction protein, beta 5	0.376944	0.845263	0.552766	0.999978	0.999961	0.999923	0.928975	0.983905	0.951786
14628	Ostm1	osteopetrosis associated transmembrane protein 1	0.43485	0.548182	0.260227	0.999978	0.999961	0.999923	1.05116	1.03907	1.07478
14629	Gclc	glutamate-cysteine ligase, catalytic subunit	0.518774	0.611836	0.483629	0.999978	0.999961	0.999923	0.952684	0.962619	0.948724
14630	Gclm	glutamate-cysteine ligase, modifier subunit	0.508873	0.585865	0.758274	0.999978	0.999961	0.999923	0.962509	0.968992	0.982379
14632	Gli1	GLI-Kruppel family member GLI1	0.864452	0.478387	0.78218	0.999978	0.999961	0.999923	1.01351	1.05743	1.02198
14633	Gli2	GLI-Kruppel family member GLI2	0.710989	0.848289	0.757104	0.999978	0.999961	0.999923	0.975255	1.01302	0.979306
14634	Gli3	GLI-Kruppel family member GLI3	0.0493764	0.883185	0.874574	0.999978	0.999961	0.999923	1.08378	1.00594	0.993656
14635	Galk1	galactokinase 1	0.931026	0.600102	0.230371	0.999978	0.999961	0.999923	1.00483	0.97118	1.06952
14645	Glul	glutamate-ammonia ligase (glutamine synthetase)	0.985264	0.999409	0.211079	0.999978	0.999961	0.999923	0.998293	0.999932	0.89014
14651	Hagh	hydroxyacyl glutathione hydrolase	0.451858	0.949111	0.85386	0.999978	0.999961	0.999923	1.02867	1.0024	1.00693
14652	Glp1r	glucagon-like peptide 1 receptor	0.299699	0.9637	0.891055	0.999978	0.999961	0.999923	0.916135	1.00383	0.988546
14660	Gls	glutaminase	0.885189	0.920301	0.681562	0.999978	0.999961	0.999923	1.00506	1.00351	1.01446
14661	Glud1	glutamate dehydrogenase 1	0.450664	0.609025	0.813414	0.999978	0.999961	0.999923	1.03783	0.975164	1.01166
14663	Glycam1	glycosylation dependent cell adhesion molecule 1	0.167235	0.376976	0.350814	0.999978	0.999961	0.999923	0.925472	1.05056	0.949228
14664	Slc6a9	solute carrier family 6 (neurotransmitter transporter, glycine), member 9	0.727424	0.614266	0.885507	0.999978	0.999961	0.999923	0.98339	1.02453	0.993107
14667	Gm2a	GM2 ganglioside activator protein	0.30587	0.226593	0.627225	0.999978	0.999961	0.999923	1.03306	1.03922	1.01549
14670	Gnl1	guanine nucleotide binding protein-like 1	0.606967	0.36165	0.914796	0.999978	0.999961	0.999923	0.979883	1.03678	0.995786
14672	Gna11	guanine nucleotide binding protein, alpha 11	0.352129	0.940165	0.62281	0.999978	0.999961	0.999923	0.963297	1.00301	0.980475
14673	Gna12	guanine nucleotide binding protein, alpha 12	0.272647	0.697517	0.709878	0.999978	0.999961	0.999923	0.891088	0.96013	0.961807
14674	Gna13	guanine nucleotide binding protein, alpha 13	0.30173	0.460311	0.742845	0.999978	0.999961	0.999923	0.950928	0.964737	0.984201
14675	Gna14	guanine nucleotide binding protein, alpha 14	0.965061	0.916169	0.550563	0.999978	0.999961	0.999923	0.997138	0.993136	0.961643
14676	Gna15	guanine nucleotide binding protein, alpha 15	0.580082	0.978113	0.821348	0.999978	0.999961	0.999923	0.963949	0.998183	1.01508
14677	Gnai1	guanine nucleotide binding protein (G protein), alpha inhibiting 1	0.501761	0.263825	0.611976	0.999978	0.999961	0.999923	1.08051	1.13794	0.943242
14678	Gnai2	guanine nucleotide binding protein (G protein), alpha inhibiting 2	0.671344	0.7544	0.938089	0.999978	0.999961	0.999923	0.974305	0.980996	0.995249
14679	Gnai3	guanine nucleotide binding protein (G protein), alpha inhibiting 3	0.733725	0.373636	0.72454	0.999978	0.999961	0.999923	0.981327	1.05067	0.980662
14680	Gnal	guanine nucleotide binding protein, alpha stimulating, olfactory type	0.382338	0.881486	0.849027	0.999978	0.999961	0.999923	0.946928	1.00932	0.988221
14681	Gnao1	guanine nucleotide binding protein, alpha O	0.386619	0.650069	0.241324	0.999978	0.999961	0.999923	0.962697	0.980318	0.94973
14682	Gnaq	guanine nucleotide binding protein, alpha q polypeptide	0.354014	0.454807	0.00757772	0.999978	0.999961	0.999923	0.949324	0.958977	0.857592
14683	Gnas	GNAS (guanine nucleotide binding protein, alpha stimulating) complex locus	0.902896	0.490628	0.802668	0.999978	0.999961	0.999923	0.996842	0.982259	1.0065
14686	Gnat2	guanine nucleotide binding protein, alpha transducing 2	0.259762	0.890145	0.77118	0.999978	0.999961	0.999923	0.875165	0.983869	0.966329
14687	Gnaz	guanine nucleotide binding protein, alpha z subunit	0.521176	0.647463	0.784938	0.999978	0.999961	0.999923	0.959568	0.971033	1.01769
14688	Gnb1	guanine nucleotide binding protein (G protein), beta 1	0.671091	0.9133	0.778788	0.999978	0.999961	0.999923	0.978613	1.00555	1.0144
14693	Gnb2	guanine nucleotide binding protein (G protein), beta 2	0.298952	0.996679	0.933409	0.999978	0.999961	0.999923	0.951329	0.999801	0.996011
14694	Gnb2l1	guanine nucleotide binding protein (G protein), beta polypeptide 2 like 1	0.774075	0.767979	0.92254	0.999978	0.999961	0.999923	0.990386	0.99012	1.00328
14695	Gnb3	guanine nucleotide binding protein (G protein), beta 3	0.284277	0.838881	0.335498	0.999978	0.999961	0.999923	0.924791	1.01489	0.932147
14696	Gnb4	guanine nucleotide binding protein (G protein), beta 4	0.767813	0.871465	0.85256	0.999978	0.999961	0.999923	1.02262	1.01233	0.986019
14697	Gnb5	guanine nucleotide binding protein (G protein), beta 5	0.62913	0.769451	0.506468	0.999978	0.999961	0.999923	1.04684	0.97262	1.06504
14699	Gngt1	guanine nucleotide binding protein (G protein), gamma transducing activity polypeptide 1	0.534881	0.648633	0.828214	0.999978	0.999961	0.999923	0.962563	0.972392	0.986765
14700	Gng10	guanine nucleotide binding protein (G protein), gamma 10	0.401104	0.413166	0.53072	0.999978	0.999961	0.999923	1.05863	0.945988	1.04341
14701	Gng12	guanine nucleotide binding protein (G protein), gamma 12	0.629471	0.604109	0.790486	0.999978	0.999961	0.999923	0.983225	0.981981	1.00935
14704	Gng3	guanine nucleotide binding protein (G protein), gamma 3	0.141969	0.336262	0.164377	0.999978	0.999961	0.999923	0.866445	0.910817	1.14525
14705	Bscl2	Bernardinelli-Seip congenital lipodystrophy 2 homolog (human)	0.550628	0.949555	0.691983	0.999978	0.999961	0.999923	0.971275	0.99692	0.980854
14708	Gng7	guanine nucleotide binding protein (G protein), gamma 7	0.845572	0.625656	0.804449	0.999978	0.999961	0.999923	0.98421	0.960889	0.97997
14709	Gng8	guanine nucleotide binding protein (G protein), gamma 8	0.880371	0.328999	0.791213	0.999978	0.999961	0.999923	0.987581	0.92187	0.978254
14711	Gnmt	glycine N-methyltransferase	0.156064	0.365789	0.736445	0.999978	0.999961	0.999923	1.18115	1.11143	1.03999
14712	Gnpat	glyceronephosphate O-acyltransferase	0.506512	0.977315	0.280854	0.999978	0.999961	0.999923	0.975384	0.998936	1.04141
14718	Got1	glutamate oxaloacetate transaminase 1, soluble	0.480176	0.702249	0.226594	0.999978	0.999961	0.999923	1.09561	0.951827	1.16997
14726	Pdpn	podoplanin	0.801293	0.569136	0.199457	0.999978	0.999961	0.999923	1.05498	0.885849	1.31601
14729	Gp5	glycoprotein 5 (platelet)	0.711678	0.743293	0.383316	0.999978	0.999961	0.999923	1.02616	1.02314	1.06297
14731	Gpaa1	GPI anchor attachment protein 1	0.615356	0.680841	0.745728	0.999978	0.999961	0.999923	0.979728	1.0169	1.0133
14732	Gpam	glycerol-3-phosphate acyltransferase, mitochondrial	0.65595	0.885606	0.443139	0.999978	0.999961	0.999923	1.0464	1.01474	1.08134
14733	Gpc1	glypican 1	0.326319	0.978218	0.202083	0.999978	0.999961	0.999923	0.943523	0.99839	0.927047
14734	Gpc3	glypican 3	0.741127	0.913742	0.70629	0.999978	0.999961	0.999923	1.04492	1.01451	1.05141
14735	Gpc4	glypican 4	0.965693	0.461292	0.0844805	0.999978	0.999961	0.999923	1.00317	0.947041	0.879273
14739	S1pr2	sphingosine-1-phosphate receptor 2	0.697507	0.598781	0.85201	0.999978	0.999961	0.999923	1.03165	1.0431	1.01506
14745	Lpar1	lysophosphatidic acid receptor 1	0.574709	0.680328	0.847103	0.999978	0.999961	0.999923	1.06392	0.955551	1.02149
14747	Cmklr1	chemokine-like receptor 1	0.377227	0.971748	0.521264	0.999978	0.999961	0.999923	0.947335	1.00217	0.961518
14748	Gpr3	G-protein coupled receptor 3	0.256842	0.892757	0.979439	0.999978	0.999961	0.999923	0.907808	0.988623	1.00219
14751	Gpi1	glucose phosphate isomerase 1	0.636311	0.792405	0.607567	0.999978	0.999961	0.999923	0.984135	0.991144	1.01752
14755	Pigq	phosphatidylinositol glycan anchor biosynthesis, class Q	0.930079	0.963735	0.0984096	0.999978	0.999961	0.999923	1.00434	1.00225	0.920899
14756	Gpld1	glycosylphosphatidylinositol specific phospholipase D1	0.919163	0.876681	0.329323	0.999978	0.999961	0.999923	1.00643	1.00985	0.940035
14758	Gpm6b	glycoprotein m6b	0.383783	0.328479	0.616832	0.999978	0.999961	0.999923	1.15575	1.17649	1.08653
14760	Gpr19	G protein-coupled receptor 19	0.79051	0.910964	0.786638	0.999978	0.999961	0.999923	0.984725	1.0065	0.984438
14761	Gpr27	G protein-coupled receptor 27	0.67677	0.809663	0.73742	0.999978	0.999961	0.999923	1.0294	0.983406	1.02357
14763	Gpr37	G protein-coupled receptor 37	0.634965	0.996911	0.514877	0.999978	0.999961	0.999923	1.04408	0.999649	0.942503
14764	Gpr44	G protein-coupled receptor 44	0.753671	0.780242	0.950812	0.999978	0.999961	0.999923	0.977293	0.979787	0.995497
14765	Gpr50	G-protein-coupled receptor 50	0.875027	0.394721	0.41416	0.999978	0.999961	0.999923	1.01504	1.08436	1.08079
14766	Gpr56	G protein-coupled receptor 56	0.9198	0.847859	0.839795	0.999978	0.999961	0.999923	1.00978	1.01871	0.980652
14767	Nmur1	neuromedin U receptor 1	0.985988	0.296634	0.794223	0.999978	0.999961	0.999923	0.998847	0.933487	0.983014
14768	Lancl1	LanC (bacterial lantibiotic synthetase component C)-like 1	0.532772	0.56095	0.982581	0.999978	0.999961	0.999923	0.970038	0.972049	0.998937
14772	Grk4	G protein-coupled receptor kinase 4	0.173802	0.71156	0.796531	0.999978	0.999961	0.999923	1.09084	1.02376	0.983766
14775	Gpx1	glutathione peroxidase 1	0.915872	0.419525	0.688424	0.999978	0.999961	0.999923	0.994004	0.954971	1.02311
14778	Gpx3	glutathione peroxidase 3	0.404681	0.815865	0.117026	0.999978	0.999961	0.999923	1.12544	1.03349	1.25086
14780	Gpx5	glutathione peroxidase 5	0.407595	0.848318	0.874477	0.999978	0.999961	0.999923	0.953623	0.98912	0.991006
14782	Gsr	glutathione reductase	0.739206	0.606336	0.46988	0.999978	0.999961	0.999923	0.983063	0.973889	1.03784
14783	Grb10	growth factor receptor bound protein 10	0.548462	0.880381	0.497255	0.999978	0.999961	0.999923	0.959247	1.01047	0.954006
14784	Grb2	growth factor receptor bound protein 2	0.346876	0.741218	0.404262	0.999978	0.999961	0.999923	0.954766	1.01633	0.959819
14786	Grb7	growth factor receptor bound protein 7	0.0705243	0.508007	0.416616	0.999978	0.999961	0.999923	0.86869	0.950328	0.939342
14787	Rhpn1	rhophilin, Rho GTPase binding protein 1	0.934602	0.450238	0.761129	0.999978	0.999961	0.999923	1.00668	0.940438	1.02499
14788	Gpr162	G protein-coupled receptor 162	0.436914	0.922011	0.615918	0.999978	0.999961	0.999923	1.06246	1.00764	1.03981
14789	Leprel2	leprecan-like 2	0.795463	0.680988	0.466831	0.999978	0.999961	0.999923	1.02921	1.04674	1.08434
14790	Grcc10	gene rich cluster, C10 gene	0.9838	0.80521	0.52913	0.999978	0.999961	0.999923	0.999259	0.99104	1.02327
14791	Emg1	EMG1 nucleolar protein homolog (S. cerevisiae)	0.88725	0.470112	0.357335	0.999978	0.999961	0.999923	0.994887	0.974175	1.03395
14792	Lpcat3	lysophosphatidylcholine acyltransferase 3	0.945751	0.938928	0.380357	0.999978	0.999961	0.999923	0.995235	1.00539	0.940106
14793	Cdca3	cell division cycle associated 3	0.923279	0.702033	0.845171	0.999978	0.999961	0.999923	1.00555	1.02222	1.01128
14794	Spsb2	splA/ryanodine receptor domain and SOCS box containing 2	0.78711	0.771745	0.769992	0.999978	0.999961	0.999923	0.988332	0.987472	1.01279
14797	Aes	amino-terminal enhancer of split	0.202992	0.340567	0.80908	0.999978	0.999961	0.999923	0.948925	0.96162	0.99016
14803	Grid1	glutamate receptor, ionotropic, delta 1	0.563782	0.583289	0.721079	0.999978	0.999961	0.999923	0.961487	0.963367	1.02457
14804	Grid2	glutamate receptor, ionotropic, delta 2	0.112254	0.324506	0.593006	0.999978	0.999961	0.999923	0.915253	0.946863	1.02998
14809	Grik5	glutamate receptor, ionotropic, kainate 5 (gamma 2)	0.550589	0.116811	0.867556	0.999978	0.999961	0.999923	1.03579	1.09764	1.00986
14810	Grin1	glutamate receptor, ionotropic, NMDA1 (zeta 1)	0.705635	0.749145	0.60715	0.999978	0.999961	0.999923	1.02013	0.983273	1.02751
14812	Grin2b	glutamate receptor, ionotropic, NMDA2B (epsilon 2)	0.51713	0.8045	0.99599	0.999978	0.999961	0.999923	1.03347	1.01264	0.999745
14813	Grin2c	glutamate receptor, ionotropic, NMDA2C (epsilon 3)	0.153142	0.418752	0.407901	0.999978	0.999961	0.999923	0.911265	0.949036	1.055
14814	Grin2d	glutamate receptor, ionotropic, NMDA2D (epsilon 4)	0.827629	0.92755	0.335995	0.999978	0.999961	0.999923	1.01427	1.00593	1.06484
14815	Nr3c1	nuclear receptor subfamily 3, group C, member 1	0.356143	0.766459	0.237392	0.999978	0.999961	0.999923	0.93562	0.978871	0.918152
14816	Grm1	glutamate receptor, metabotropic 1	0.714865	0.58126	0.979528	0.999978	0.999961	0.999923	1.01968	1.02988	1.00137
14824	Grn	granulin	0.481832	0.879664	0.784981	0.999978	0.999961	0.999923	1.069	1.01444	1.02618
14825	Cxcl1	chemokine (C-X-C motif) ligand 1	0.606456	0.800895	0.691376	0.999978	0.999961	0.999923	0.938967	0.969665	1.04971
14827	Pdia3	protein disulfide isomerase associated 3	0.744046	0.771513	0.528596	0.999978	0.999961	0.999923	0.978259	0.980641	0.958417
14828	Hspa5	heat shock protein 5	0.39443	0.611465	0.303518	0.999978	0.999961	0.999923	0.942728	0.965494	0.931135
14841	Gsg2	germ cell-specific gene 2	0.549637	0.508885	0.304577	0.999978	0.999961	0.999923	0.924792	0.917272	0.874122
14842	Gsx1	GS homeobox 1	0.359563	0.760377	0.476322	0.999978	0.999961	0.999923	0.939182	1.02104	0.952454
14843	Gsx2	GS homeobox 2	0.518919	0.75373	0.613461	0.999978	0.999961	0.999923	1.04292	0.979793	0.967645
14852	Gspt1	G1 to S phase transition 1	0.977082	0.885757	0.92932	0.999978	0.999961	0.999923	1.00144	1.00721	1.00444
14853	Gspt2	G1 to S phase transition 2	0.799578	0.0661039	0.640369	0.999978	0.999961	0.999923	1.02264	0.848602	1.04208
14854	Gss	glutathione synthetase	0.268131	0.647557	0.904354	0.999978	0.999961	0.999923	0.946467	0.977632	1.00596
14858	Gsta2	glutathione S-transferase, alpha 2 (Yc2)	0.423764	0.722484	0.310437	0.999978	0.999961	0.999923	0.902578	0.9556	0.877943
14860	Gsta4	glutathione S-transferase, alpha 4	0.944901	0.8874	0.235225	0.999978	0.999961	0.999923	1.00596	0.987895	1.10811
14862	Gstm1	glutathione S-transferase, mu 1	0.61844	0.90835	0.43231	0.999978	0.999961	0.999923	0.967027	1.00777	0.948438
14864	Gstm3	glutathione S-transferase, mu 3	0.622606	0.307367	0.842408	0.999978	0.999961	0.999923	0.970912	0.94043	0.988156
14865	Gstm4	glutathione S-transferase, mu 4	0.60601	0.531124	0.843053	0.999978	0.999961	0.999923	0.969068	1.03891	1.01212
14866	Gstm5	glutathione S-transferase, mu 5	0.845473	0.839492	0.813313	0.999978	0.999961	0.999923	0.991099	1.00933	0.989225
14871	Gstt1	glutathione S-transferase, theta 1	0.618613	0.763799	0.530852	0.999978	0.999961	0.999923	1.04377	1.02618	0.947467
14872	Gstt2	glutathione S-transferase, theta 2	0.564059	0.940126	0.726988	0.999978	0.999961	0.999923	1.07546	1.00951	0.956958
14873	Gsto1	glutathione S-transferase omega 1	0.930748	0.696259	0.903134	0.999978	0.999961	0.999923	1.00388	0.982758	1.00543
14874	Gstz1	glutathione transferase zeta 1 (maleylacetoacetate isomerase)	0.317821	0.908976	0.227349	0.999978	0.999961	0.999923	1.05875	1.00653	1.07156
14884	Gtf2h1	general transcription factor II H, polypeptide 1	0.460044	0.99602	0.765598	0.999978	0.999961	0.999923	1.03769	0.999751	0.985206
14885	Gtf2h4	general transcription factor II H, polypeptide 4	0.470756	0.974686	0.472164	0.999978	0.999961	0.999923	1.03107	1.00134	1.03097
14886	Gtf2i	general transcription factor II I	0.530961	0.977444	0.828322	0.999978	0.999961	0.999923	0.97494	0.998857	0.991266
14894	Gtl3	gene trap locus 3	0.706479	0.465825	0.624274	0.999978	0.999961	0.999923	0.974727	1.0509	0.967242
14897	Trip12	thyroid hormone receptor interactor 12	0.445579	0.753191	0.953721	0.999978	0.999961	0.999923	0.973207	1.01124	0.997941
14904	Gtpbp1	GTP binding protein 1	0.922871	0.995487	0.424069	0.999978	0.999961	0.999923	1.00317	0.999815	0.974122
14910	Gt(ROSA)26Sor	gene trap ROSA 26, Philippe Soriano	0.536997	0.650592	0.52411	0.999978	0.999961	0.999923	1.04297	1.03132	0.957516
14911	Thumpd3	THUMP domain containing 3	0.52991	0.934727	0.147746	0.999978	0.999961	0.999923	1.04024	1.00515	1.09585
14915	Guca2a	guanylate cyclase activator 2a (guanylin)	0.756252	0.891118	0.526038	0.999978	0.999961	0.999923	0.968334	1.01429	1.06802
14916	Guca2b	guanylate cyclase activator 2b (retina)	0.2413	0.781014	0.933253	0.999978	0.999961	0.999923	1.08085	0.981815	1.00554
14917	Gucy2c	guanylate cyclase 2c	0.51594	0.995453	0.451688	0.999978	0.999961	0.999923	1.08814	0.99926	1.10287
14923	Guk1	guanylate kinase 1	0.789401	0.556249	0.478347	0.999978	0.999961	0.999923	0.986873	0.971278	1.03576
14933	Gyk	glycerol kinase	0.77295	0.668213	0.716825	0.999978	0.999961	0.999923	1.02039	0.970451	1.0257
14934	Gypa	glycophorin A	0.982028	0.699435	0.476224	0.999978	0.999961	0.999923	0.998663	1.02321	1.04331
14936	Gys1	glycogen synthase 1, muscle	0.811224	0.633137	0.861833	0.999978	0.999961	0.999923	0.987363	0.974889	1.00931
14938	Gzma	granzyme A	0.366393	0.446969	0.272133	0.999978	0.999961	0.999923	0.932094	0.942565	1.0894
14939	Gzmb	granzyme B	0.989889	0.364927	0.849103	0.999978	0.999961	0.999923	0.999055	1.07015	1.01429
14945	Gzmk	granzyme K	0.95619	0.972557	0.401222	0.999978	0.999961	0.999923	1.00408	1.00255	1.06431
14950	H13	histocompatibility 13	0.281268	0.799964	0.478554	0.999978	0.999961	0.999923	0.967694	0.99234	0.978689
14955	H19	H19 fetal liver mRNA	0.851166	0.98063	0.406702	0.999978	0.999961	0.999923	1.02936	0.996263	1.13688
14958	H1f0	H1 histone family, member 0	0.487936	0.989772	0.512524	0.999978	0.999961	0.999923	1.04216	1.00076	0.961764
14960	H2-Aa	histocompatibility 2, class II antigen A, alpha	0.718151	0.874344	0.395745	0.999978	0.999961	0.999923	1.06125	0.974301	1.1505
14961	H2-Ab1	histocompatibility 2, class II antigen A, beta 1	0.756894	0.895506	0.368134	0.999978	0.999961	0.999923	1.05912	0.975933	1.18229
14962	Cfb	complement factor B	0.437341	0.522784	0.636809	0.999978	0.999961	0.999923	1.0529	1.04329	1.03178
14964	H2-D1	histocompatibility 2, D region locus 1	0.875312	0.980502	0.00961018	0.999978	0.999961	0.999923	1.01485	0.997708	1.28369
14969	H2-Eb1	histocompatibility 2, class II antigen E beta	0.996538	0.877039	0.497451	0.999978	0.999961	0.999923	0.999448	0.980514	1.09029
14972	H2-K1	histocompatibility 2, K1, K region	0.892752	0.975218	0.00230556	0.999978	0.999961	0.999923	1.01327	0.996968	1.36232
14976	H2-Ke2	H2-K region expressed gene 2	0.836198	0.866143	0.542783	0.999978	0.999961	0.999923	1.00755	1.00615	0.978076
14977	Slc39a7	solute carrier family 39 (zinc transporter), member 7	0.803633	0.408655	0.862059	0.999978	0.999961	0.999923	0.990827	1.03117	1.00646
14979	H2-Ke6	H2-K region expressed gene 6	0.677973	0.680219	0.779685	0.999978	0.999961	0.999923	0.980893	1.01933	1.01308
14985	H2-M10.1	histocompatibility 2, M region locus 10.1	0.676062	0.770713	0.89493	0.999978	0.999961	0.999923	1.04655	1.03224	1.01448
14991	H2-M3	histocompatibility 2, M region locus 3	0.238928	0.274902	0.998244	0.999978	0.999961	0.999923	1.06149	0.946222	0.999889
14998	H2-DMa	histocompatibility 2, class II, locus DMa	0.883327	0.329144	0.263123	0.999978	0.999961	0.999923	1.01524	1.10624	1.1229
14999	H2-DMb1	histocompatibility 2, class II, locus Mb1	0.929172	0.7496	0.70968	0.999978	0.999961	0.999923	0.988909	0.960731	1.04784
15000	H2-DMb2	histocompatibility 2, class II, locus Mb2	0.664775	0.243261	0.43168	0.999978	0.999961	0.999923	0.966456	0.911828	0.939866
15001	H2-Oa	histocompatibility 2, O region alpha locus	0.9412	0.993962	0.621375	0.999978	0.999961	0.999923	0.995928	0.999581	0.973025
15042	H2-T24	histocompatibility 2, T region locus 24	0.250508	0.509553	0.528701	0.999978	0.999961	0.999923	1.11286	0.940673	1.06015
15043	H2-T3	histocompatibility 2, T region locus 3	0.610082	0.897059	0.487781	0.999978	0.999961	0.999923	1.03116	1.00781	1.04267
15064	Mr1	major histocompatibility complex, class I-related	0.619974	0.849014	0.346422	0.999978	0.999961	0.999923	0.96071	1.01549	1.07928
15077	Hist2h3c1	histone cluster 2, H3c1	0.692029	0.981986	0.699808	0.999978	0.999961	0.999923	0.962465	1.00218	0.963445
15081	H3f3b	H3 histone, family 3B	0.335988	0.773403	0.160112	0.999978	0.999961	0.999923	0.913146	0.973264	0.875285
15107	Hadh	hydroxyacyl-Coenzyme A dehydrogenase	0.463409	0.571906	0.137456	0.999978	0.999961	0.999923	1.0558	0.95904	1.11708
15108	Hsd17b10	hydroxysteroid (17-beta) dehydrogenase 10	0.926793	0.560422	0.716814	0.999978	0.999961	0.999923	1.00371	1.0238	0.985463
15110	Hand1	heart and neural crest derivatives expressed transcript 1	0.868488	0.678	0.604637	0.999978	0.999961	0.999923	0.991126	0.977885	1.02829
15111	Hand2	heart and neural crest derivatives expressed transcript 2	0.61394	0.756224	0.387548	0.999978	0.999961	0.999923	1.0267	0.983924	1.04626
15114	Hap1	huntingtin-associated protein 1	0.453935	0.276887	0.592029	0.999978	0.999961	0.999923	0.95216	1.07396	1.03566
15115	Hars	histidyl-tRNA synthetase	0.412448	0.579438	0.714515	0.999978	0.999961	0.999923	0.96246	0.974495	0.983103
15116	Has1	hyaluronan synthase1	0.594591	0.225043	0.756549	0.999978	0.999961	0.999923	0.958937	0.908432	1.02471
15118	Has3	hyaluronan synthase 3	0.616598	0.804397	0.528902	0.999978	0.999961	0.999923	0.949363	1.02602	0.936701
15126	Hba-x	hemoglobin X, alpha-like embryonic chain in Hba complex	0.98483	0.721244	0.723099	0.999978	0.999961	0.999923	1.00129	0.976124	0.976288
15159	Hccs	holocytochrome c synthetase	0.553229	0.772628	0.130844	0.999978	0.999961	0.999923	1.05346	0.974964	1.14308
15160	Serpind1	serine (or cysteine) peptidase inhibitor, clade D, member 1	0.28939	0.150412	0.280206	0.999978	0.999961	0.999923	1.06455	1.08897	1.06585
15161	Hcfc1	host cell factor C1	0.673542	0.968306	0.493532	0.999978	0.999961	0.999923	0.981232	0.998216	0.969643
15162	Hck	hemopoietic cell kinase	0.65186	0.521099	0.142029	0.999978	0.999961	0.999923	1.05511	0.926488	1.19236
15163	Hcls1	hematopoietic cell specific Lyn substrate 1	0.449089	0.5998	0.137011	0.999978	0.999961	0.999923	0.9331	1.04911	1.14673
15165	Hcn1	hyperpolarization-activated, cyclic nucleotide-gated K+ 1	0.230338	0.18632	0.687064	0.999978	0.999961	0.999923	1.09653	1.107	1.03127
15166	Hcn2	hyperpolarization-activated, cyclic nucleotide-gated K+ 2	0.65473	0.514268	0.260599	0.999978	0.999961	0.999923	0.971226	1.04354	1.07654
15168	Hcn3	hyperpolarization-activated, cyclic nucleotide-gated K+ 3	0.468059	0.409946	0.71082	0.999978	0.999961	0.999923	0.940562	0.932744	1.03175
15170	Ptpn6	protein tyrosine phosphatase, non-receptor type 6	0.889005	0.636252	0.0379424	0.999978	0.999961	0.999923	0.989838	0.965954	1.16707
15171	Hcrt	hypocretin	0.539442	0.541076	0.319454	0.999978	0.999961	0.999923	1.03991	0.961773	1.06571
15182	Hdac2	histone deacetylase 2	0.823638	0.867754	0.508622	0.999978	0.999961	0.999923	0.989181	0.991907	0.968206
15183	Hdac3	histone deacetylase 3	0.575732	0.993761	0.359428	0.999978	0.999961	0.999923	0.975855	0.999659	0.960685
15184	Hdac5	histone deacetylase 5	0.33419	0.992803	0.310163	0.999978	0.999961	0.999923	0.888073	0.998896	0.88268
15185	Hdac6	histone deacetylase 6	0.293991	0.789915	0.163081	0.999978	0.999961	0.999923	0.950734	0.987307	0.934846
15186	Hdc	histidine decarboxylase	0.602191	0.656206	0.376258	0.999978	0.999961	0.999923	0.976306	0.979735	1.04163
15191	Hdgf	hepatoma-derived growth factor	0.369913	0.633117	0.280767	0.999978	0.999961	0.999923	0.962361	1.02059	0.954834
15192	Hdgfl1	hepatoma derived growth factor-like 1	0.837816	0.790632	0.372134	0.999978	0.999961	0.999923	1.01028	0.986819	1.04575
15193	Hdgfrp2	hepatoma-derived growth factor, related protein 2	0.441461	0.909775	0.775621	0.999978	0.999961	0.999923	0.953628	1.007	0.982606
15194	Htt	huntingtin	0.414217	0.75289	0.398061	0.999978	0.999961	0.999923	0.968854	0.987901	0.967775
15199	Hebp1	heme binding protein 1	0.991261	0.472704	0.525877	0.999978	0.999961	0.999923	0.999167	0.946729	0.952815
15200	Hbegf	heparin-binding EGF-like growth factor	0.051442	0.928465	0.347547	0.999978	0.999961	0.999923	0.736689	0.986221	0.864431
15202	Hemt1	hematopoietic cell transcript 1	0.496007	0.469121	0.801409	0.999978	0.999961	0.999923	0.962442	0.960101	0.985978
15204	Herc2	hect (homologous to the E6-AP (UBE3A) carboxyl terminus) domain and RCC1 (CHC1)-like domain (RLD) 2	0.782508	0.549346	0.717313	0.999978	0.999961	0.999923	0.986276	0.97044	0.982035
15205	Hes1	hairy and enhancer of split 1 (Drosophila)	0.792771	0.441569	0.951007	0.999978	0.999961	0.999923	0.9712	0.917798	1.00686
15206	Hes2	hairy and enhancer of split 2 (Drosophila)	0.51297	0.77833	0.666263	0.999978	0.999961	0.999923	1.0443	1.0188	1.02896
15207	Hes3	hairy and enhancer of split 3 (Drosophila)	0.616919	0.519286	0.86718	0.999978	0.999961	0.999923	0.954505	0.94174	0.984567
15208	Hes5	hairy and enhancer of split 5 (Drosophila)	0.940276	0.753836	0.414904	0.999978	0.999961	0.999923	1.00294	0.987782	0.968474
15211	Hexa	hexosaminidase A	0.687218	0.61059	0.520674	0.999978	0.999961	0.999923	0.98825	0.985157	0.981304
15212	Hexb	hexosaminidase B	0.303857	0.460397	0.563257	0.999978	0.999961	0.999923	1.07954	0.946642	1.04383
15213	Hey1	hairy/enhancer-of-split related with YRPW motif 1	0.561535	0.694136	0.302474	0.999978	0.999961	0.999923	0.958915	1.0288	0.927997
15216	Hfe	hemochromatosis	0.229426	0.637227	0.784101	0.999978	0.999961	0.999923	1.0713	1.02726	1.01574
15218	Foxn1	forkhead box N1	0.474598	0.262211	0.881332	0.999978	0.999961	0.999923	0.951167	0.924284	1.01049
15221	Foxd3	forkhead box D3	0.135663	0.200789	0.430804	0.999978	0.999961	0.999923	1.11864	1.10065	0.942877
15223	Foxj1	forkhead box J1	0.801963	0.728196	0.965833	0.999978	0.999961	0.999923	1.01754	1.02439	0.997036
15227	Foxf1	forkhead box F1	0.779088	0.892817	0.431786	0.999978	0.999961	0.999923	0.975367	0.988094	1.07256
15233	Hgd	homogentisate 1, 2-dioxygenase	0.598459	0.496737	0.966597	0.999978	0.999961	0.999923	1.03608	0.955251	1.00282
15239	Hgs	HGF-regulated tyrosine kinase substrate	0.847842	0.687582	0.262575	0.999978	0.999961	0.999923	1.00867	0.982054	1.05198
15242	Hhex	hematopoietically expressed homeobox	0.979612	0.717799	0.838333	0.999978	0.999961	0.999923	1.00387	1.05623	0.969597
15247	Hiat1	hippocampus abundant gene transcript 1	0.763914	0.446405	0.19898	0.999978	0.999961	0.999923	0.981286	0.953148	0.921925
15248	Hic1	hypermethylated in cancer 1	0.974887	0.770364	0.714424	0.999978	0.999961	0.999923	0.99737	1.02473	0.969836
15251	Hif1a	hypoxia inducible factor 1, alpha subunit	0.518308	0.554895	0.923447	0.999978	0.999961	0.999923	1.03499	0.969058	0.994905
15254	Hint1	histidine triad nucleotide binding protein 1	0.148212	0.314879	0.457436	0.999978	0.999961	0.999923	1.03609	0.975762	1.01827
15257	Hipk1	homeodomain interacting protein kinase 1	0.417293	0.9659	0.194227	0.999978	0.999961	0.999923	0.965577	0.99816	0.945263
15258	Hipk2	homeodomain interacting protein kinase 2	0.0854235	0.755389	0.45607	0.999978	0.999961	0.999923	0.878528	0.977074	0.94593
15259	Hipk3	homeodomain interacting protein kinase 3	0.835778	0.935642	0.874585	0.999978	0.999961	0.999923	0.991555	0.996702	1.00648
15260	Hira	histone cell cycle regulation defective homolog A (S. cerevisiae)	0.635336	0.871666	0.207941	0.999978	0.999961	0.999923	0.974787	0.991346	0.934098
15270	H2afx	H2A histone family, member X	0.435618	0.241666	0.382681	0.999978	0.999961	0.999923	0.960607	1.06241	0.955969
15273	Hivep2	human immunodeficiency virus type I enhancer binding protein 2	0.37078	0.990461	0.130232	0.999978	0.999961	0.999923	0.92602	1.00102	0.877469
15275	Hk1	hexokinase 1	0.609004	0.702247	0.644867	0.999978	0.999961	0.999923	0.956298	1.03395	1.04108
15277	Hk2	hexokinase 2	0.449749	0.43108	0.0614865	0.999978	0.999961	0.999923	1.03342	0.966331	1.08575
15284	Hlx	H2.0-like homeobox	0.471327	0.891513	0.181534	0.999978	0.999961	0.999923	0.900609	0.980412	0.822718
15288	Hmbs	hydroxymethylbilane synthase	0.71603	0.148432	0.773922	0.999978	0.999961	0.999923	0.978656	0.917251	1.01718
15312	Hmgn1	high mobility group nucleosomal binding domain 1	0.799912	0.954733	0.994216	0.999978	0.999961	0.999923	0.985691	0.996778	1.00041
15353	Hmg20b	high mobility group 20B	0.638221	0.89886	0.646225	0.999978	0.999961	0.999923	0.970067	0.991825	0.97077
15356	Hmgcl	3-hydroxy-3-methylglutaryl-Coenzyme A lyase	0.376692	0.880143	0.44506	0.999978	0.999961	0.999923	1.04778	0.992094	1.04111
15357	Hmgcr	3-hydroxy-3-methylglutaryl-Coenzyme A reductase	0.827217	0.816551	0.407552	0.999978	0.999961	0.999923	1.0142	1.0151	0.947761
15360	Hmgcs2	3-hydroxy-3-methylglutaryl-Coenzyme A synthase 2	0.715842	0.290019	0.749576	0.999978	0.999961	0.999923	1.02185	1.06511	0.981226
15364	Hmga2	high mobility group AT-hook 2	0.746212	0.950715	0.823701	0.999978	0.999961	0.999923	0.972156	1.00541	0.980753
15365	Hmga2-ps1	high mobility group AT-hook 2, pseudogene 1	0.274024	0.917556	0.545558	0.999978	0.999961	0.999923	0.732596	1.02974	0.842505
15368	Hmox1	heme oxygenase (decycling) 1	0.688087	0.866736	0.02324	0.999978	0.999961	0.999923	0.940217	0.974575	0.700848
15369	Hmox2	heme oxygenase (decycling) 2	0.345692	0.998747	0.106973	0.999978	0.999961	0.999923	1.04488	0.999927	1.07849
15370	Nr4a1	nuclear receptor subfamily 4, group A, member 1	0.952653	0.909885	0.475307	0.999978	0.999961	0.999923	0.992911	0.98653	0.917866
15371	Hmx1	H6 homeobox 1	0.596803	0.430602	0.658246	0.999978	0.999961	0.999923	0.967892	0.952478	1.02765
15374	Hn1	hematological and neurological expressed sequence 1	0.701718	0.970554	0.892275	0.999978	0.999961	0.999923	0.957015	1.00424	0.984593
15376	Foxa2	forkhead box A2	0.89882	0.638877	0.547747	0.999978	0.999961	0.999923	0.989976	0.963472	1.04885
15378	Hnf4a	hepatic nuclear factor 4, alpha	0.994139	0.902632	0.764732	0.999978	0.999961	0.999923	1.00033	0.994585	0.986803
15379	Onecut1	one cut domain, family member 1	0.0874328	0.395727	0.516863	0.999978	0.999961	0.999923	1.14181	1.06751	0.951422
15381	Hnrnpc	heterogeneous nuclear ribonucleoprotein C	0.805087	0.837545	0.320893	0.999978	0.999961	0.999923	1.01223	1.01015	1.0503
15384	Hnrnpab	heterogeneous nuclear ribonucleoprotein A/B	0.734414	0.743763	0.818977	0.999978	0.999961	0.999923	0.987967	0.988404	1.0082
15388	Hnrnpl	heterogeneous nuclear ribonucleoprotein L	0.963315	0.803176	0.47527	0.999978	0.999961	0.999923	1.00219	1.01194	1.03463
15395	Hoxa10	homeobox A10	0.639906	0.744424	0.253971	0.999978	0.999961	0.999923	1.03458	1.02396	0.920128
15396	Hoxa11	homeobox A11	0.469905	0.451779	0.185888	0.999978	0.999961	0.999923	0.916066	1.0956	0.851069
15397	Hoxa11as	HOXA11 antisense RNA (non-protein coding)	0.263508	0.57845	0.483725	0.999978	0.999961	0.999923	0.887197	1.06105	0.927985
15398	Hoxa13	homeobox A13	0.165139	0.730463	0.575965	0.999978	0.999961	0.999923	0.865128	1.03635	0.943644
15400	Hoxa3	homeobox A3	0.687554	0.160079	0.927904	0.999978	0.999961	0.999923	0.981535	0.936534	1.0042
15401	Hoxa4	homeobox A4	0.867255	0.496054	0.859154	0.999978	0.999961	0.999923	0.988157	1.0498	0.987431
15402	Hoxa5	homeobox A5	0.206412	0.607529	0.693848	0.999978	0.999961	0.999923	1.09351	1.03681	0.972687
15404	Hoxa7	homeobox A7	0.666256	0.459011	0.45408	0.999978	0.999961	0.999923	0.972187	0.952659	1.05026
15405	Hoxa9	homeobox A9	0.977051	0.972015	0.655775	0.999978	0.999961	0.999923	0.998238	0.997852	1.02772
15408	Hoxb13	homeobox B13	0.317953	0.838203	0.76743	0.999978	0.999961	0.999923	0.936697	1.01341	0.980889
15410	Hoxb3	homeobox B3	0.639942	0.871146	0.517951	0.999978	0.999961	0.999923	0.975309	1.0087	0.966011
15412	Hoxb4	homeobox B4	0.138445	0.951737	0.974967	0.999978	0.999961	0.999923	0.932475	1.00284	1.00147
15413	Hoxb5	homeobox B5	0.519177	0.155031	0.950947	0.999978	0.999961	0.999923	1.05671	1.13027	0.994758
15414	Hoxb6	homeobox B6	0.684139	0.0649825	0.599852	0.999978	0.999961	0.999923	1.03036	1.14733	1.03934
15416	Hoxb8	homeobox B8	0.227954	0.676833	0.547268	0.999978	0.999961	0.999923	0.925152	1.02712	0.962069
15417	Hoxb9	homeobox B9	0.608739	0.723712	0.236994	0.999978	0.999961	0.999923	0.970534	0.979568	1.07187
15422	Hoxc13	homeobox C13	0.881435	0.416512	0.879138	0.999978	0.999961	0.999923	1.0121	1.06786	1.01233
15423	Hoxc4	homeobox C4	0.278832	0.683577	0.766117	0.999978	0.999961	0.999923	0.947383	0.979941	0.985326
15424	Hoxc5	homeobox C5	0.459783	0.83103	0.21127	0.999978	0.999961	0.999923	0.966374	1.0099	1.0598
15425	Hoxc6	homeobox C6	0.936166	0.49041	0.727872	0.999978	0.999961	0.999923	0.994551	0.953953	1.02404
15426	Hoxc8	homeobox C8	0.261914	0.78109	0.239604	0.999978	0.999961	0.999923	1.13975	1.03278	0.871809
15427	Hoxc9	homeobox C9	0.428191	0.815356	0.810886	0.999978	0.999961	0.999923	0.958375	0.987575	0.98727
15430	Hoxd10	homeobox D10	0.944511	0.720657	0.790427	0.999978	0.999961	0.999923	0.990178	1.05205	0.963002
15433	Hoxd13	homeobox D13	0.918381	0.399891	0.787551	0.999978	0.999961	0.999923	1.00632	0.949406	1.01672
15434	Hoxd3	homeobox D3	0.175055	0.231283	0.338626	0.999978	0.999961	0.999923	0.911926	1.08464	0.93724
15436	Hoxd4	homeobox D4	0.99491	0.946986	0.487737	0.999978	0.999961	0.999923	1.00044	1.00456	0.953507
15437	Hoxd8	homeobox D8	0.682167	0.836774	0.381088	0.999978	0.999961	0.999923	0.958529	0.978927	0.913193
15438	Hoxd9	homeobox D9	0.576261	0.872579	0.33353	0.999978	0.999961	0.999923	0.945138	0.983955	0.906761
15439	Hp	haptoglobin	0.48951	0.534395	0.535551	0.999978	0.999961	0.999923	1.30283	0.788407	1.26753
15441	Hp1bp3	heterochromatin protein 1, binding protein 3	0.439035	0.60655	0.246148	0.999978	0.999961	0.999923	1.02683	0.982557	1.0406
15442	Hpse	heparanase	0.796549	0.691576	0.968497	0.999978	0.999961	0.999923	0.982944	0.973866	0.997369
15445	Hpd	4-hydroxyphenylpyruvic acid dioxygenase	0.969579	0.934683	0.828753	0.999978	0.999961	0.999923	0.998118	1.00406	0.989368
15446	Hpgd	hydroxyprostaglandin dehydrogenase 15 (NAD)	0.97672	0.201456	0.947428	0.999978	0.999961	0.999923	1.00476	0.811327	0.989334
15451	Hpn	hepsin	0.298503	0.842292	0.674753	0.999978	0.999961	0.999923	0.9196	1.0161	1.03428
15452	Hprt	hypoxanthine guanine phosphoribosyl transferase	0.561746	0.362088	0.617376	0.999978	0.999961	0.999923	0.974011	0.959406	1.02292
15458	Hpx	hemopexin	0.853833	0.178994	0.995898	0.999978	0.999961	0.999923	0.983603	1.12913	1.00046
15460	Hr	hairless	0.479082	0.533751	0.726833	0.999978	0.999961	0.999923	0.932758	1.06308	0.966276
15461	Hras1	Harvey rat sarcoma virus oncogene 1	0.384553	0.659244	0.821088	0.999978	0.999961	0.999923	0.952573	1.02489	0.987477
15463	Agfg1	ArfGAP with FG repeats 1	0.797041	0.994081	0.641107	0.999978	0.999961	0.999923	0.988627	1.00033	1.02096
15464	Hrc	histidine rich calcium binding protein	0.842671	0.935589	0.746693	0.999978	0.999961	0.999923	1.00648	0.997375	0.989547
15466	Hrh2	histamine receptor H2	0.559307	0.502566	0.837039	0.999978	0.999961	0.999923	0.960168	0.954378	0.9858
15467	Eif2ak1	eukaryotic translation initiation factor 2 alpha kinase 1	0.197808	0.766083	0.627238	0.999978	0.999961	0.999923	0.95333	0.989087	0.982238
15468	Prmt2	protein arginine N-methyltransferase 2	0.189091	0.90455	0.774297	0.999978	0.999961	0.999923	0.92128	0.992591	0.98237
15469	Prmt1	protein arginine N-methyltransferase 1	0.517471	0.499812	0.945195	0.999978	0.999961	0.999923	0.970184	1.03207	0.996796
15473	Hrsp12	heat-responsive protein 12	0.920364	0.849601	0.974004	0.999978	0.999961	0.999923	1.00567	1.01077	0.99816
15476	Hs3st1	heparan sulfate (glucosamine) 3-O-sulfotransferase 1	0.573377	0.759216	0.703792	0.999978	0.999961	0.999923	1.04537	1.02443	0.970503
15478	Hs3st3a1	heparan sulfate (glucosamine) 3-O-sulfotransferase 3A1	0.00374483	0.149266	0.738541	0.999978	0.999961	0.999923	0.871122	1.06921	1.01549
15482	Hspa1l	heat shock protein 1-like	0.0503475	0.681476	0.144299	0.999978	0.999961	0.999923	0.782901	0.950666	0.834135
15483	Hsd11b1	hydroxysteroid 11-beta dehydrogenase 1	0.856507	0.695941	0.547976	0.999978	0.999961	0.999923	0.988394	1.02556	1.0396
15484	Hsd11b2	hydroxysteroid 11-beta dehydrogenase 2	0.788697	0.916907	0.774442	0.999978	0.999961	0.999923	0.981802	1.00717	0.980552
15485	Hsd17b1	hydroxysteroid (17-beta) dehydrogenase 1	0.225679	0.306224	0.636631	0.999978	0.999961	0.999923	0.914682	1.07809	1.03521
15488	Hsd17b4	hydroxysteroid (17-beta) dehydrogenase 4	0.184652	0.983019	0.397367	0.999978	0.999961	0.999923	1.11266	1.0017	1.07018
15490	Hsd17b7	hydroxysteroid (17-beta) dehydrogenase 7	0.753912	0.597171	0.353214	0.999978	0.999961	0.999923	0.965445	1.06112	0.900813
15492	Hsd3b1	hydroxy-delta-5-steroid dehydrogenase, 3 beta- and steroid delta-isomerase 1	0.733083	0.483482	0.996406	0.999978	0.999961	0.999923	1.03274	0.935862	1.00043
15493	Hsd3b2	hydroxy-delta-5-steroid dehydrogenase, 3 beta- and steroid delta-isomerase 2	0.632753	0.290403	0.755067	0.999978	0.999961	0.999923	0.961902	1.09007	1.02567
15494	Hsd3b3	hydroxy-delta-5-steroid dehydrogenase, 3 beta- and steroid delta-isomerase 3	0.859682	0.934758	0.686078	0.999978	0.999961	0.999923	0.987015	1.00607	0.970545
15499	Hsf1	heat shock factor 1	0.365025	0.590176	0.84593	0.999978	0.999961	0.999923	0.961462	0.976952	0.991631
15500	Hsf2	heat shock factor 2	0.685209	0.827606	0.149659	0.999978	0.999961	0.999923	0.952336	0.974116	0.839546
15502	Dnaja1	DnaJ (Hsp40) homolog, subfamily A, member 1	0.094207	0.902782	0.331387	0.999978	0.999961	0.999923	0.755488	1.02045	0.850834
15505	Hsph1	heat shock 105kDa/110kDa protein 1	0.404364	0.998182	0.223038	0.999978	0.999961	0.999923	0.900632	0.999715	0.857775
15511	Hspa1b	heat shock protein 1B	0.541847	0.926861	0.854576	0.999978	0.999961	0.999923	0.849757	1.02476	0.952324
15512	Hspa2	heat shock protein 2	0.877807	0.864231	0.854888	0.999978	0.999961	0.999923	1.02145	0.976668	1.02557
15516	Hsp90ab1	heat shock protein 90 alpha (cytosolic), class B member 1	0.0841922	0.68386	0.235322	0.999978	0.999961	0.999923	0.922683	0.98141	0.946525
15525	Hspa4	heat shock protein 4	0.2313	0.123982	0.189142	0.999978	0.999961	0.999923	0.921478	0.899893	0.914103
15526	Hspa9	heat shock protein 9	0.770836	0.424912	0.198426	0.999978	0.999961	0.999923	1.01846	0.951027	1.08465
15528	Hspe1	heat shock protein 1 (chaperonin 10)	0.212442	0.939334	0.112881	0.999978	0.999961	0.999923	0.889146	1.00715	0.860743
15529	Sdc2	syndecan 2	0.825372	0.753064	0.774829	0.999978	0.999961	0.999923	1.02415	0.966544	1.03142
15530	Hspg2	perlecan (heparan sulfate proteoglycan 2)	0.0361829	0.843531	0.679869	0.999978	0.999961	0.999923	0.910395	1.00873	0.98198
15531	Ndst1	N-deacetylase/N-sulfotransferase (heparan glucosaminyl) 1	0.378443	0.730093	0.315939	0.999978	0.999961	0.999923	0.956544	0.982792	0.950629
15547	Trmt2a	TRM2 tRNA methyltransferase 2A	0.286931	0.645086	0.2642	0.999978	0.999961	0.999923	1.03923	1.01672	1.04118
15550	Htr1a	5-hydroxytryptamine (serotonin) receptor 1A	0.872206	0.461767	0.458903	0.999978	0.999961	0.999923	0.990021	0.955064	1.04736
15551	Htr1b	5-hydroxytryptamine (serotonin) receptor 1B	0.731133	0.120671	0.553541	0.999978	0.999961	0.999923	1.02391	1.11372	0.960037
15552	Htr1d	5-hydroxytryptamine (serotonin) receptor 1D	0.961984	0.935526	0.00300279	0.999978	0.999961	0.999923	1.00472	1.00802	0.738108
15559	Htr2b	5-hydroxytryptamine (serotonin) receptor 2B	0.45974	0.965424	0.121224	0.999978	0.999961	0.999923	1.06559	1.00372	0.874464
15561	Htr3a	5-hydroxytryptamine (serotonin) receptor 3A	0.467218	0.806726	0.276605	0.999978	0.999961	0.999923	1.06134	0.980201	1.09344
15563	Htr5a	5-hydroxytryptamine (serotonin) receptor 5A	0.759622	0.584749	0.462008	0.999978	0.999961	0.999923	0.980783	1.03529	1.04784
15567	Slc6a4	solute carrier family 6 (neurotransmitter transporter, serotonin), member 4	0.56133	0.603727	0.296162	0.999978	0.999961	0.999923	0.95801	0.962403	1.08045
15568	Elavl1	ELAV (embryonic lethal, abnormal vision)-like 1 (Hu antigen R)	0.791569	0.943719	0.195256	0.999978	0.999961	0.999923	1.00912	0.997577	0.956187
15571	Elavl3	ELAV (embryonic lethal, abnormal vision, Drosophila)-like 3 (Hu antigen C)	0.647082	0.389043	0.341824	0.999978	0.999961	0.999923	0.980411	0.963388	1.04205
15574	Hus1	Hus1 homolog (S. pombe)	0.782175	0.779572	0.286419	0.999978	0.999961	0.999923	1.01325	1.01342	0.950305
15586	Hyal1	hyaluronoglucosaminidase 1	0.741447	0.703008	0.11364	0.999978	0.999961	0.999923	0.976208	0.972555	0.889978
15587	Hyal2	hyaluronoglucosaminidase 2	0.777019	0.942169	0.912337	0.999978	0.999961	0.999923	0.98956	0.997316	1.00409
15893	Ica1	islet cell autoantigen 1	0.794096	0.858094	0.930436	0.999978	0.999961	0.999923	0.985134	0.989793	0.995004
15894	Icam1	intercellular adhesion molecule 1	0.640965	0.677509	0.363771	0.999978	0.999961	0.999923	1.05763	0.951273	1.11558
15896	Icam2	intercellular adhesion molecule 2	0.805352	0.931961	0.751532	0.999978	0.999961	0.999923	1.02369	0.991921	1.03055
15900	Irf8	interferon regulatory factor 8	0.914981	0.410806	0.0198252	0.999978	0.999961	0.999923	0.992283	0.941913	0.841362
15901	Id1	inhibitor of DNA binding 1	0.682386	0.851428	0.418334	0.999978	0.999961	0.999923	0.942013	0.973043	1.12566
15902	Id2	inhibitor of DNA binding 2	0.963733	0.59021	0.685942	0.999978	0.999961	0.999923	1.00431	0.950253	0.962428
15903	Id3	inhibitor of DNA binding 3	0.922867	0.886977	0.945462	0.999978	0.999961	0.999923	0.988759	0.983542	0.992045
15904	Id4	inhibitor of DNA binding 4	0.829739	0.96187	0.0392835	0.999978	0.999961	0.999923	0.967242	1.00743	0.722797
15925	Ide	insulin degrading enzyme	0.530262	0.976578	0.277548	0.999978	0.999961	0.999923	0.969862	0.998572	0.948276
15926	Idh1	isocitrate dehydrogenase 1 (NADP+), soluble	0.122697	0.559762	0.598548	0.999978	0.999961	0.999923	1.19817	1.07011	1.06306
15929	Idh3g	isocitrate dehydrogenase 3 (NAD+), gamma	0.257943	0.856001	0.217524	0.999978	0.999961	0.999923	1.04556	0.992913	1.04982
15931	Ids	iduronate 2-sulfatase	0.725915	0.967333	0.699724	0.999978	0.999961	0.999923	1.01344	1.00156	1.01479
15932	Idua	iduronidase, alpha-L-	0.064575	0.645299	0.52692	0.999978	0.999961	0.999923	1.08409	1.02005	1.02769
15936	Ier2	immediate early response 2	0.164857	0.84073	0.221378	0.999978	0.999961	0.999923	0.66102	0.942282	0.694993
15937	Ier3	immediate early response 3	0.738687	0.383267	0.675766	0.999978	0.999961	0.999923	1.05005	0.879872	0.940589
15939	Ier5	immediate early response 5	0.192815	0.923651	0.197451	0.999978	0.999961	0.999923	0.694665	0.973719	0.697318
15944	Irgm1	immunity-related GTPase family M member 1	0.320513	0.966402	0.00969494	0.999978	0.999961	0.999923	1.06779	1.00277	1.1909
15945	Cxcl10	chemokine (C-X-C motif) ligand 10	0.112319	0.958184	0.260157	0.999978	0.999961	0.999923	0.604855	0.983697	0.701337
15950	Ifi203	interferon activated gene 203	0.398214	0.995341	0.238668	0.999978	0.999961	0.999923	1.10585	0.999307	1.15108
15951	Ifi204	interferon activated gene 204	0.284454	0.505544	0.43987	0.999978	0.999961	0.999923	1.18891	0.898226	1.13269
15953	Ifi47	interferon gamma inducible protein 47	0.667878	0.745891	0.0645228	0.999978	0.999961	0.999923	1.04272	1.03209	1.20029
15957	Ifit1	interferon-induced protein with tetratricopeptide repeats 1	0.439871	0.592785	0.267344	0.999978	0.999961	0.999923	1.12436	1.08444	1.18382
15958	Ifit2	interferon-induced protein with tetratricopeptide repeats 2	0.408403	0.80799	0.161543	0.999978	0.999961	0.999923	1.10354	0.971523	1.18255
15967	Ifna4	interferon alpha 4	0.806768	0.979482	0.676409	0.999978	0.999961	0.999923	0.980232	1.0021	0.966491
15972	Ifna9	interferon alpha 9	0.449175	0.129821	0.238914	0.999978	0.999961	0.999923	1.05573	0.896462	1.08836
15975	Ifnar1	interferon (alpha and beta) receptor 1	0.855626	0.766133	0.58064	0.999978	0.999961	0.999923	1.01071	0.982733	0.968139
15976	Ifnar2	interferon (alpha and beta) receptor 2	0.373419	0.646933	0.976284	0.999978	0.999961	0.999923	1.05891	1.02982	1.00191
15977	Ifnb1	interferon beta 1, fibroblast	0.393329	0.598513	0.804138	0.999978	0.999961	0.999923	0.931738	1.0445	0.979721
15979	Ifngr1	interferon gamma receptor 1	0.952864	0.571327	0.98375	0.999978	0.999961	0.999923	1.00415	0.961044	0.998573
15980	Ifngr2	interferon gamma receptor 2	0.732519	0.712513	0.844274	0.999978	0.999961	0.999923	0.982532	1.01918	1.01018
15982	Ifrd1	interferon-related developmental regulator 1	0.0575881	0.598755	0.4809	0.999978	0.999961	0.999923	0.7945	0.939026	0.919112
15983	Ifrd2	interferon-related developmental regulator 2	0.893908	0.855945	0.53802	0.999978	0.999961	0.999923	0.995123	1.00668	1.02286
16000	Igf1	insulin-like growth factor 1	0.823073	0.893372	0.717361	0.999978	0.999961	0.999923	0.961528	0.976759	1.0656
16001	Igf1r	insulin-like growth factor I receptor	0.845301	0.674768	0.281163	0.999978	0.999961	0.999923	0.989982	1.0219	0.945672
16002	Igf2	insulin-like growth factor 2	0.576582	0.806534	0.192285	0.999978	0.999961	0.999923	0.967964	0.985835	0.926402
16004	Igf2r	insulin-like growth factor 2 receptor	0.297761	0.856489	0.122773	0.999978	0.999961	0.999923	0.94983	1.00894	0.926185
16005	Igfals	insulin-like growth factor binding protein, acid labile subunit	0.909593	0.329044	0.658918	0.999978	0.999961	0.999923	1.00827	1.07366	1.03256
16007	Cyr61	cysteine rich protein 61	0.14365	0.745521	0.409658	0.999978	0.999961	0.999923	0.68236	0.919297	0.807146
16008	Igfbp2	insulin-like growth factor binding protein 2	0.186749	0.339635	0.83419	0.999978	0.999961	0.999923	0.918712	1.06302	0.986736
16009	Igfbp3	insulin-like growth factor binding protein 3	0.94851	0.524942	0.89035	0.999978	0.999961	0.999923	1.00756	1.07708	1.01621
16010	Igfbp4	insulin-like growth factor binding protein 4	0.463641	0.947654	0.925499	0.999978	0.999961	0.999923	1.08936	0.992377	1.01096
16011	Igfbp5	insulin-like growth factor binding protein 5	0.949086	0.681247	0.234017	0.999978	0.999961	0.999923	0.994319	1.03735	0.89873
16012	Igfbp6	insulin-like growth factor binding protein 6	0.522039	0.745775	0.410772	0.999978	0.999961	0.999923	1.1615	0.92707	1.21234
16017	Ighg1	immunoglobulin heavy constant gamma 1 (G1m marker)	0.953844	0.586511	0.828723	0.999978	0.999961	0.999923	0.997045	0.97254	0.988997
16019	Ighm	immunoglobulin heavy constant mu	0.355906	0.73281	0.860775	0.999978	0.999961	0.999923	0.820797	1.07553	0.963295
16068	Il18bp	interleukin 18 binding protein	0.831717	0.335366	0.520423	0.999978	0.999961	0.999923	1.01481	1.06915	1.04552
16069	Igj	immunoglobulin joining chain	0.595713	0.468651	0.963033	0.999978	0.999961	0.999923	1.03416	1.04699	1.00294
16145	Igtp	interferon gamma induced GTPase	0.173427	0.802627	0.0114468	0.999978	0.999961	0.999923	1.13981	0.976424	1.28087
16147	Ihh	Indian hedgehog	0.417408	0.798566	0.223279	0.999978	0.999961	0.999923	1.06694	0.979863	1.10255
16149	Cd74	CD74 antigen (invariant polypeptide of major histocompatibility complex, class II antigen-associated)	0.86711	0.956145	0.248162	0.999978	0.999961	0.999923	1.02849	0.990812	1.21514
16150	Ikbkb	inhibitor of kappaB kinase beta	0.63018	0.74163	0.408551	0.999978	0.999961	0.999923	0.980294	0.98647	1.03482
16151	Ikbkg	inhibitor of kappaB kinase gamma	0.831808	0.762651	0.195199	0.999978	0.999961	0.999923	1.00939	1.01338	1.05903
16154	Il10ra	interleukin 10 receptor, alpha	0.623293	0.530536	0.315398	0.999978	0.999961	0.999923	1.0325	0.959965	1.06776
16155	Il10rb	interleukin 10 receptor, beta	0.906811	0.789179	0.343771	0.999978	0.999961	0.999923	1.01465	0.967325	1.12526
16156	Il11	interleukin 11	0.172447	0.565216	0.252049	0.999978	0.999961	0.999923	0.93349	1.02926	1.05935
16159	Il12a	interleukin 12a	0.618432	0.85087	0.479173	0.999978	0.999961	0.999923	1.05166	0.981183	0.930875
16161	Il12rb1	interleukin 12 receptor, beta 1	0.637686	0.139032	0.818237	0.999978	0.999961	0.999923	1.03436	0.898579	0.983662
16162	Il12rb2	interleukin 12 receptor, beta 2	0.38665	0.553641	0.194445	0.999978	0.999961	0.999923	0.942158	0.960116	1.09377
16164	Il13ra1	interleukin 13 receptor, alpha 1	0.770921	0.499351	0.11305	0.999978	0.999961	0.999923	1.04246	0.907916	1.25667
16165	Il13ra2	interleukin 13 receptor, alpha 2	0.691251	0.939587	0.533977	0.999978	0.999961	0.999923	0.962606	0.992758	1.06156
16168	Il15	interleukin 15	0.20397	0.795512	0.249918	0.999978	0.999961	0.999923	1.34251	0.942025	1.30534
16169	Il15ra	interleukin 15 receptor, alpha chain	0.53555	0.623735	0.335674	0.999978	0.999961	0.999923	0.956272	0.965235	0.932738
16170	Il16	interleukin 16	0.35234	0.407369	0.856675	0.999978	0.999961	0.999923	1.08219	1.07285	1.01541
16171	Il17a	interleukin 17A	0.397058	0.866493	0.740928	0.999978	0.999961	0.999923	1.05443	1.01055	1.02085
16172	Il17ra	interleukin 17 receptor A	0.678685	0.903327	0.749012	0.999978	0.999961	0.999923	0.968125	0.990553	1.02533
16173	Il18	interleukin 18	0.565868	0.959123	0.776636	0.999978	0.999961	0.999923	1.05185	0.995503	1.02527
16174	Il18rap	interleukin 18 receptor accessory protein	0.505236	0.343506	0.499017	0.999978	0.999961	0.999923	1.06804	0.910513	1.06907
16176	Il1b	interleukin 1 beta	0.634051	0.78955	0.263078	0.999978	0.999961	0.999923	1.04421	0.976049	1.10753
16177	Il1r1	interleukin 1 receptor, type I	0.299783	0.689897	0.0926572	0.999978	0.999961	0.999923	0.860925	0.944203	0.783065
16178	Il1r2	interleukin 1 receptor, type II	0.592238	0.880325	0.133134	0.999978	0.999961	0.999923	1.04429	1.01224	1.13028
16179	Irak1	interleukin-1 receptor-associated kinase 1	0.336594	0.407472	0.834084	0.999978	0.999961	0.999923	0.969758	1.0268	1.00669
16185	Il2rb	interleukin 2 receptor, beta chain	0.760339	0.535702	0.59166	0.999978	0.999961	0.999923	1.01979	0.960955	1.03509
16186	Il2rg	interleukin 2 receptor, gamma chain	0.915894	0.764321	0.435975	0.999978	0.999961	0.999923	0.98604	0.960863	1.10954
16188	Il3ra	interleukin 3 receptor, alpha chain	0.67247	0.895732	0.974797	0.999978	0.999961	0.999923	1.03114	1.00954	0.997713
16190	Il4ra	interleukin 4 receptor, alpha	0.975626	0.817046	0.391444	0.999978	0.999961	0.999923	0.997582	0.981832	1.07047
16191	Il5	interleukin 5	0.366756	0.697786	0.835755	0.999978	0.999961	0.999923	0.949394	0.977963	1.01196
16193	Il6	interleukin 6	0.902794	0.547199	0.917088	0.999978	0.999961	0.999923	1.01735	0.918588	0.985442
16194	Il6ra	interleukin 6 receptor, alpha	0.964681	0.822641	0.490895	0.999978	0.999961	0.999923	0.995879	1.02113	0.937658
16195	Il6st	interleukin 6 signal transducer	0.889662	0.936268	0.555753	0.999978	0.999961	0.999923	0.99339	1.00383	1.0286
16198	Il9	interleukin 9	0.982391	0.19053	0.272183	0.999978	0.999961	0.999923	0.998802	1.0742	1.06175
16201	Ilf3	interleukin enhancer binding factor 3	0.796864	0.811672	0.854839	0.999978	0.999961	0.999923	0.989786	1.00955	1.00732
16202	Ilk	integrin linked kinase	0.473561	0.610756	0.812103	0.999978	0.999961	0.999923	0.964277	0.974522	0.988029
16205	Gimap1	GTPase, IMAP family member 1	0.576175	0.821331	0.708422	0.999978	0.999961	0.999923	1.04322	0.983069	1.02869
16206	Lrig1	leucine-rich repeats and immunoglobulin-like domains 1	0.398921	0.725803	0.302999	0.999978	0.999961	0.999923	0.932841	0.971575	0.918507
16210	Impact	imprinted and ancient	0.513777	0.697827	0.542862	0.999978	0.999961	0.999923	1.04869	0.972159	0.956675
16211	Kpnb1	karyopherin (importin) beta 1	0.89774	0.83686	0.957587	0.999978	0.999961	0.999923	0.995119	0.992191	0.997978
16319	Incenp	inner centromere protein	0.0670966	0.700449	0.739201	0.999978	0.999961	0.999923	1.08075	1.01624	0.986158
16322	Inha	inhibin alpha	0.384069	0.620124	0.743847	0.999978	0.999961	0.999923	0.933637	0.961727	0.974616
16323	Inhba	inhibin beta-A	0.548893	0.42022	0.850714	0.999978	0.999961	0.999923	1.04799	0.938841	1.01481
16324	Inhbb	inhibin beta-B	0.621865	0.201681	0.42844	0.999978	0.999961	0.999923	1.03171	1.08464	1.05147
16325	Inhbc	inhibin beta-C	0.965936	0.800535	0.681345	0.999978	0.999961	0.999923	0.997165	1.01694	1.0277
16326	Inhbe	inhibin beta E	0.0523543	0.207579	0.716974	0.999978	0.999961	0.999923	0.885096	1.08177	0.977772
16328	Cep250	centrosomal protein 250	0.150634	0.724689	0.912285	0.999978	0.999961	0.999923	1.10664	0.975662	0.992327
16329	Inpp1	inositol polyphosphate-1-phosphatase	0.976262	0.510528	0.865358	0.999978	0.999961	0.999923	1.00281	1.06411	1.01612
16330	Inpp5b	inositol polyphosphate-5-phosphatase B	0.710963	0.582081	0.854918	0.999978	0.999961	0.999923	1.02293	1.03426	0.988881
16331	Inpp5d	inositol polyphosphate-5-phosphatase D	0.965411	0.952632	0.394671	0.999978	0.999961	0.999923	1.00257	1.00353	1.05189
16332	Inppl1	inositol polyphosphate phosphatase-like 1	0.733545	0.948813	0.654269	0.999978	0.999961	0.999923	0.979147	1.00398	0.972648
16333	Ins1	insulin I	0.88148	0.151	0.729825	0.999978	0.999961	0.999923	1.01144	0.895438	1.02671
16334	Ins2	insulin II	0.910061	0.528671	0.718095	0.999978	0.999961	0.999923	1.00869	0.952803	1.02806
16337	Insr	insulin receptor	0.380771	0.296364	0.0297171	0.999978	0.999961	0.999923	0.969088	0.963234	0.923935
16341	Eif3e	eukaryotic translation initiation factor 3, subunit E	0.937731	0.571884	0.941669	0.999978	0.999961	0.999923	1.00473	0.966383	1.00443
16348	Invs	inversin	0.903171	0.723153	0.230063	0.999978	0.999961	0.999923	0.991424	1.02541	0.9181
16351	Ipp	IAP promoted placental gene	0.527155	0.391921	0.685792	0.999978	0.999961	0.999923	0.965867	0.954009	1.02245
16362	Irf1	interferon regulatory factor 1	0.723726	0.890943	0.502084	0.999978	0.999961	0.999923	1.02349	1.00904	1.04514
16363	Irf2	interferon regulatory factor 2	0.339996	0.547405	0.366552	0.999978	0.999961	0.999923	0.938226	0.960675	0.941465
16364	Irf4	interferon regulatory factor 4	0.599464	0.892329	0.471521	0.999978	0.999961	0.999923	1.04029	0.989881	1.0557
16365	Irg1	immunoresponsive gene 1	0.846016	0.787886	0.779226	0.999978	0.999961	0.999923	0.984466	1.02193	1.02286
16367	Irs1	insulin receptor substrate 1	0.471333	0.833474	0.333991	0.999978	0.999961	0.999923	0.9215	0.976464	0.895988
16371	Irx1	Iroquois related homeobox 1 (Drosophila)	0.896362	0.888613	0.624501	0.999978	0.999961	0.999923	0.991122	0.990457	0.967017
16372	Irx2	Iroquois related homeobox 2 (Drosophila)	0.883231	0.420599	0.656217	0.999978	0.999961	0.999923	0.987771	1.06998	0.96337
16373	Irx3	Iroquois related homeobox 3 (Drosophila)	0.347715	0.604502	0.372898	0.999978	0.999961	0.999923	0.860471	0.92064	0.867145
16391	Irf9	interferon regulatory factor 9	0.282897	0.596173	0.483857	0.999978	0.999961	0.999923	1.12255	0.944735	1.07807
16392	Isl1	ISL1 transcription factor, LIM/homeodomain	0.955958	0.603617	0.56876	0.999978	0.999961	0.999923	0.99545	1.04385	0.953975
16396	Itch	itchy, E3 ubiquitin protein ligase	0.684498	0.872701	0.720457	0.999978	0.999961	0.999923	0.979574	1.00817	0.981992
16398	Itga2	integrin alpha 2	0.796974	0.840665	0.632111	0.999978	0.999961	0.999923	1.02409	1.01877	0.956644
16399	Itga2b	integrin alpha 2b	0.570057	0.297889	0.132262	0.999978	0.999961	0.999923	0.963156	0.933317	1.10545
16400	Itga3	integrin alpha 3	0.572511	0.733979	0.467498	0.999978	0.999961	0.999923	0.972874	1.01668	0.965186
16401	Itga4	integrin alpha 4	0.511919	0.513688	0.684662	0.999978	0.999961	0.999923	0.958236	1.0434	0.973957
16402	Itga5	integrin alpha 5 (fibronectin receptor alpha)	0.103498	0.681218	0.506413	0.999978	0.999961	0.999923	0.86995	0.96579	0.945198
16403	Itga6	integrin alpha 6	0.900124	0.614033	0.77651	0.999978	0.999961	0.999923	0.983744	1.06814	0.963598
16404	Itga7	integrin alpha 7	0.223973	0.983024	0.367957	0.999978	0.999961	0.999923	0.942165	1.00104	0.956963
16407	Itgae	integrin alpha E, epithelial-associated	0.6674	0.529458	0.499589	0.999978	0.999961	0.999923	0.966855	0.951833	1.05444
16408	Itgal	integrin alpha L	0.921776	0.504288	0.427481	0.999978	0.999961	0.999923	1.00705	0.953291	1.05853
16409	Itgam	integrin alpha M	0.961031	0.479912	0.1993	0.999978	0.999961	0.999923	0.994782	0.927007	1.14836
16410	Itgav	integrin alpha V	0.814987	0.533158	0.454053	0.999978	0.999961	0.999923	1.00918	0.975923	1.02973
16411	Itgax	integrin alpha X	0.451741	0.38918	0.0839581	0.999978	0.999961	0.999923	1.0569	1.06542	1.13692
16412	Itgb1	integrin beta 1 (fibronectin receptor beta)	0.378006	0.562849	0.634944	0.999978	0.999961	0.999923	0.958054	0.972314	0.977235
16413	Itgb1bp1	integrin beta 1 binding protein 1	0.187098	0.712283	0.538893	0.999978	0.999961	0.999923	0.921535	0.977557	0.96285
16414	Itgb2	integrin beta 2	0.565869	0.833163	0.114554	0.999978	0.999961	0.999923	1.10854	0.962942	1.33061
16415	Itgb2l	integrin beta 2-like	0.996091	0.564693	0.267248	0.999978	0.999961	0.999923	0.999683	1.03801	1.07478
16416	Itgb3	integrin beta 3	0.826958	0.152564	0.562723	0.999978	0.999961	0.999923	0.9877	0.921609	1.03335
16418	Eif6	eukaryotic translation initiation factor 6	0.65049	0.766915	0.809247	0.999978	0.999961	0.999923	0.978635	0.985977	0.988566
16419	Itgb5	integrin beta 5	0.673716	0.863487	0.674953	0.999978	0.999961	0.999923	1.01834	0.992612	1.01826
16420	Itgb6	integrin beta 6	0.355167	0.465191	0.342595	0.999978	0.999961	0.999923	0.911338	0.929378	0.909089
16421	Itgb7	integrin beta 7	0.196223	0.77918	0.143463	0.999978	0.999961	0.999923	1.07939	0.983664	1.09051
16423	Cd47	CD47 antigen (Rh-related antigen, integrin-associated signal transducer)	0.6711	0.999755	0.514704	0.999978	0.999961	0.999923	1.03447	0.999976	1.05343
16424	Itih1	inter-alpha trypsin inhibitor, heavy chain 1	0.861615	0.922146	0.455133	0.999978	0.999961	0.999923	0.989142	0.993899	1.04799
16425	Itih2	inter-alpha trypsin inhibitor, heavy chain 2	0.877757	0.199616	0.847033	0.999978	0.999961	0.999923	0.989185	0.912778	1.01373
16427	Itih4	inter alpha-trypsin inhibitor, heavy chain 4	0.894488	0.790777	0.783703	0.999978	0.999961	0.999923	0.98768	1.02511	1.02599
16428	Itk	IL2 inducible T cell kinase	0.824842	0.988916	0.698116	0.999978	0.999961	0.999923	0.989954	1.00063	0.982454
16429	Itln1	intelectin 1 (galactofuranose binding)	0.951953	0.437916	0.712601	0.999978	0.999961	0.999923	0.994408	0.930188	0.966279
16430	Stt3a	STT3, subunit of the oligosaccharyltransferase complex, homolog A (S. cerevisiae)	0.9399	0.609226	0.70797	0.999978	0.999961	0.999923	0.996098	0.973812	1.01963
16431	Itm2a	integral membrane protein 2A	0.679217	0.955442	0.853487	0.999978	0.999961	0.999923	1.02727	0.996373	0.988062
16432	Itm2b	integral membrane protein 2B	0.420485	0.863608	0.475319	0.999978	0.999961	0.999923	1.03489	1.00732	1.03084
16433	Cuzd1	CUB and zona pellucida-like domains 1	0.958872	0.990246	0.596355	0.999978	0.999961	0.999923	1.0047	1.00111	0.952923
16434	Itpa	inosine triphosphatase (nucleoside triphosphate pyrophosphatase)	0.540716	0.731389	0.402658	0.999978	0.999961	0.999923	1.02907	1.01619	1.04003
16438	Itpr1	inositol 1,4,5-trisphosphate receptor 1	0.682147	0.545676	0.49551	0.999978	0.999961	0.999923	0.940448	0.913326	0.902756
16439	Itpr2	inositol 1,4,5-triphosphate receptor 2	0.722054	0.733953	0.533904	0.999978	0.999961	0.999923	1.02256	1.02155	0.961693
16440	Itpr3	inositol 1,4,5-triphosphate receptor 3	0.706176	0.0447857	0.883695	0.999978	0.999961	0.999923	1.03178	1.18424	1.01221
16443	Itsn1	intersectin 1 (SH3 domain protein 1A)	0.277095	0.938461	0.698358	0.999978	0.999961	0.999923	0.966641	0.997604	0.988024
16449	Jag1	jagged 1	0.66046	0.917813	0.429067	0.999978	0.999961	0.999923	1.02745	0.993664	0.952347
16450	Jag2	jagged 2	0.458601	0.928638	0.621406	0.999978	0.999961	0.999923	0.962668	0.995423	0.974996
16451	Jak1	Janus kinase 1	0.113963	0.969005	0.413481	0.999978	0.999961	0.999923	0.869759	1.0034	0.930835
16452	Jak2	Janus kinase 2	0.605751	0.934352	0.43959	0.999978	0.999961	0.999923	1.03186	1.00501	0.954068
16453	Jak3	Janus kinase 3	0.834615	0.437201	0.720776	0.999978	0.999961	0.999923	1.01635	1.06236	0.972606
16456	F11r	F11 receptor	0.787629	0.781497	0.814539	0.999978	0.999961	0.999923	1.02288	1.02356	0.980497
16468	Jarid2	jumonji, AT rich interactive domain 2	0.452523	0.801491	0.0784836	0.999978	0.999961	0.999923	0.925815	0.974582	0.833297
16469	Jrk	jerky	0.629691	0.949904	0.533732	0.999978	0.999961	0.999923	1.0191	0.99754	1.02473
16475	Ajuba	ajuba LIM protein	0.882153	0.490312	0.583565	0.999978	0.999961	0.999923	1.01881	1.09077	0.933332
16476	Jun	Jun oncogene	0.147447	0.896888	0.18535	0.999978	0.999961	0.999923	0.792386	1.02086	0.808582
16477	Junb	Jun-B oncogene	0.663203	0.903837	0.310091	0.999978	0.999961	0.999923	0.908308	1.02702	0.798599
16478	Jund	Jun proto-oncogene related gene d	0.410874	0.483852	0.573132	0.999978	0.999961	0.999923	0.955239	1.03973	0.969154
16480	Jup	junction plakoglobin	0.767116	0.912673	0.36594	0.999978	0.999961	0.999923	0.975961	0.991033	1.07734
16483	Kap	kidney androgen regulated protein	0.871193	0.710211	0.799547	0.999978	0.999961	0.999923	0.988553	0.97395	1.0182
16485	Kcna1	potassium voltage-gated channel, shaker-related subfamily, member 1	0.471589	0.210687	0.477769	0.999978	0.999961	0.999923	1.09518	1.17204	0.914246
16490	Kcna2	potassium voltage-gated channel, shaker-related subfamily, member 2	0.857678	0.818211	0.856699	0.999978	0.999961	0.999923	1.01105	1.01419	0.988993
16493	Kcna5	potassium voltage-gated channel, shaker-related subfamily, member 5	0.952684	0.644167	0.773748	0.999978	0.999961	0.999923	1.0087	1.06979	0.958903
16494	Kcna6	potassium voltage-gated channel, shaker-related, subfamily, member 6	0.0330794	0.391101	0.626995	0.999978	0.999961	0.999923	1.12042	1.0461	1.02582
16495	Kcna7	potassium voltage-gated channel, shaker-related subfamily, member 7	0.509791	0.849122	0.490975	0.999978	0.999961	0.999923	1.04246	0.988089	1.04442
16497	Kcnab1	potassium voltage-gated channel, shaker-related subfamily, beta member 1	0.428262	0.918672	0.761465	0.999978	0.999961	0.999923	1.07361	1.00917	1.02753
16498	Kcnab2	potassium voltage-gated channel, shaker-related subfamily, beta member 2	0.509379	0.295472	0.536971	0.999978	0.999961	0.999923	0.957174	0.932783	1.0418
16499	Kcnab3	potassium voltage-gated channel, shaker-related subfamily, beta member 3	0.833101	0.773971	0.816987	0.999978	0.999961	0.999923	0.988881	0.984876	1.01236
16500	Kcnb1	potassium voltage gated channel, Shab-related subfamily, member 1	0.206812	0.672565	0.103523	0.999978	0.999961	0.999923	0.927385	1.02542	0.906985
16502	Kcnc1	potassium voltage gated channel, Shaw-related subfamily, member 1	0.709747	0.847799	0.628681	0.999978	0.999961	0.999923	1.02814	1.01441	0.964574
16504	Kcnc3	potassium voltage gated channel, Shaw-related subfamily, member 3	0.220228	0.908085	0.604843	0.999978	0.999961	0.999923	1.07129	0.993573	1.02935
16510	Kcnh1	potassium voltage-gated channel, subfamily H (eag-related), member 1	0.89309	0.583368	0.420692	0.999978	0.999961	0.999923	1.00828	0.966861	1.05079
16511	Kcnh2	potassium voltage-gated channel, subfamily H (eag-related), member 2	0.843671	0.769312	0.766568	0.999978	0.999961	0.999923	1.01124	1.01676	0.983318
16512	Kcnh3	potassium voltage-gated channel, subfamily H (eag-related), member 3	0.994886	0.59008	0.472277	0.999978	0.999961	0.999923	0.999445	0.954344	1.06439
16514	Kcnj11	potassium inwardly rectifying channel, subfamily J, member 11	0.323513	0.898709	0.701786	0.999978	0.999961	0.999923	0.945972	0.992891	0.978757
16515	Kcnj12	potassium inwardly-rectifying channel, subfamily J, member 12	0.662713	0.854136	0.627336	0.999978	0.999961	0.999923	0.968261	1.01368	0.96473
16519	Kcnj3	potassium inwardly-rectifying channel, subfamily J, member 3	0.822931	0.849379	0.942454	0.999978	0.999961	0.999923	0.98515	1.01278	1.00484
16520	Kcnj4	potassium inwardly-rectifying channel, subfamily J, member 4	0.659753	0.901898	0.719702	0.999978	0.999961	0.999923	1.03388	1.00937	1.02752
16522	Kcnj6	potassium inwardly-rectifying channel, subfamily J, member 6	0.336398	0.23926	0.78667	0.999978	0.999961	0.999923	1.04418	0.948364	1.0122
16523	Kcnj8	potassium inwardly-rectifying channel, subfamily J, member 8	0.77705	0.80108	0.797158	0.999978	0.999961	0.999923	1.02883	1.02561	0.974537
16525	Kcnk1	potassium channel, subfamily K, member 1	0.465382	0.331469	0.884804	0.999978	0.999961	0.999923	1.08773	1.11857	1.01679
16526	Kcnk2	potassium channel, subfamily K, member 2	0.546858	0.479301	0.816868	0.999978	0.999961	0.999923	1.05253	1.06199	1.01985
16527	Kcnk3	potassium channel, subfamily K, member 3	0.874538	0.887718	0.918168	0.999978	0.999961	0.999923	0.992093	0.992927	0.994848
16528	Kcnk4	potassium channel, subfamily K, member 4	0.512227	0.620167	0.909049	0.999978	0.999961	0.999923	0.957103	0.96741	0.992399
16529	Kcnk5	potassium channel, subfamily K, member 5	0.35194	0.375426	0.948939	0.999978	0.999961	0.999923	0.948562	1.05155	1.00363
16530	Kcnk7	potassium channel, subfamily K, member 7	0.57349	0.222064	0.527082	0.999978	0.999961	0.999923	1.04354	1.09732	1.04906
16531	Kcnma1	potassium large conductance calcium-activated channel, subfamily M, alpha member 1	0.796537	0.815534	0.31336	0.999978	0.999961	0.999923	0.983351	0.984924	0.936226
16532	Kcnu1	potassium channel, subfamily U, member 1	0.382773	0.596707	0.282997	0.999978	0.999961	0.999923	1.10046	1.05964	1.12518
16534	Kcnn4	potassium intermediate/small conductance calcium-activated channel, subfamily N, member 4	0.863211	0.667714	0.388814	0.999978	0.999961	0.999923	0.990247	0.975861	1.05039
16535	Kcnq1	potassium voltage-gated channel, subfamily Q, member 1	0.696379	0.838222	0.558145	0.999978	0.999961	0.999923	0.967013	0.98261	1.05167
16536	Kcnq2	potassium voltage-gated channel, subfamily Q, member 2	0.607306	0.96558	0.850048	0.999978	0.999961	0.999923	0.976274	0.997988	1.00886
16538	Kcns1	K+ voltage-gated channel, subfamily S, 1	0.514343	0.429596	0.648544	0.999978	0.999961	0.999923	0.948197	0.937551	1.03785
16541	Napsa	napsin A aspartic peptidase	0.598105	0.382563	0.377102	0.999978	0.999961	0.999923	0.960482	0.935272	1.07004
16542	Kdr	kinase insert domain protein receptor	0.620687	0.712166	0.720542	0.999978	0.999961	0.999923	1.06781	0.952284	1.04855
16543	Mdfic	MyoD family inhibitor domain containing	0.375656	0.869203	0.630784	0.999978	0.999961	0.999923	1.06272	0.988791	1.03348
16545	Kera	keratocan	0.556693	0.28973	0.476854	0.999978	0.999961	0.999923	1.30815	0.615493	1.38446
16548	Khk	ketohexokinase	0.937662	0.303729	0.868202	0.999978	0.999961	0.999923	1.00349	1.04703	1.00741
16549	Khsrp	KH-type splicing regulatory protein	0.906892	0.969883	0.408184	0.999978	0.999961	0.999923	1.00527	0.998304	1.03798
16552	Kif12	kinesin family member 12	0.491976	0.939191	0.680918	0.999978	0.999961	0.999923	0.961395	1.00437	1.02381
16553	Kif13a	kinesin family member 13A	0.299415	0.944957	0.276384	0.999978	0.999961	0.999923	0.947452	1.00358	0.944929
16558	Kif16b	kinesin family member 16B	0.390253	0.137197	0.483497	0.999978	0.999961	0.999923	1.03848	0.93641	0.969705
16559	Kif17	kinesin family member 17	0.916028	0.701993	0.507653	0.999978	0.999961	0.999923	1.00597	1.02186	1.0382
16560	Kif1a	kinesin family member 1A	0.512892	0.984877	0.573309	0.999978	0.999961	0.999923	1.0354	1.00101	1.03038
16561	Kif1b	kinesin family member 1B	0.36659	0.940496	0.124932	0.999978	0.999961	0.999923	0.958225	1.00352	0.929635
16562	Kif1c	kinesin family member 1C	0.58211	0.61209	0.240714	0.999978	0.999961	0.999923	0.9787	1.02003	0.95495
16563	Kif2a	kinesin family member 2A	0.700482	0.51683	0.827794	0.999978	0.999961	0.999923	0.978594	1.03718	1.01231
16564	Kif21a	kinesin family member 21A	0.484726	0.956272	0.206905	0.999978	0.999961	0.999923	0.96147	0.996927	0.931197
16565	Kif21b	kinesin family member 21B	0.511015	0.932802	0.970968	0.999978	0.999961	0.999923	1.04024	1.00507	0.997821
16568	Kif3a	kinesin family member 3A	0.883867	0.226106	0.465495	0.999978	0.999961	0.999923	1.00473	1.04011	1.0239
16569	Kif3b	kinesin family member 3B	0.182775	0.91468	0.216965	0.999978	0.999961	0.999923	1.04372	0.996589	1.04041
16570	Kif3c	kinesin family member 3C	0.155726	0.938642	0.626441	0.999978	0.999961	0.999923	0.859145	0.991866	0.949624
16572	Kif5a	kinesin family member 5A	0.879446	0.760316	0.641515	0.999978	0.999961	0.999923	1.0081	1.01636	1.02509
16573	Kif5b	kinesin family member 5B	0.0914962	0.881682	0.218276	0.999978	0.999961	0.999923	0.914337	0.99222	0.937077
16576	Kif7	kinesin family member 7	0.753824	0.139706	0.670607	0.999978	0.999961	0.999923	1.018	1.0884	0.976088
16579	Kifap3	kinesin-associated protein 3	0.450407	0.931755	0.333232	0.999978	0.999961	0.999923	0.970611	1.00338	0.962425
16581	Kifc2	kinesin family member C2	0.369901	0.232583	0.634176	0.999978	0.999961	0.999923	0.947038	0.929952	1.02923
16582	Kifc3	kinesin family member C3	0.832005	0.615234	0.253889	0.999978	0.999961	0.999923	0.98846	1.02791	0.939186
16588	Kin	antigenic determinant of rec-A protein	0.7532	0.348264	0.116213	0.999978	0.999961	0.999923	0.983453	0.951298	0.919298
16589	Uhmk1	U2AF homology motif (UHM) kinase 1	0.641981	0.659374	0.813031	0.999978	0.999961	0.999923	1.03125	1.0296	0.984475
16590	Kit	kit oncogene	0.866373	0.738476	0.956421	0.999978	0.999961	0.999923	1.01253	1.02503	1.00405
16591	Kl	klotho	0.449292	0.358688	0.739153	0.999978	0.999961	0.999923	0.90967	1.12185	0.959263
16593	Klc1	kinesin light chain 1	0.31781	0.988099	0.91497	0.999978	0.999961	0.999923	0.950803	0.99925	0.994643
16594	Klc2	kinesin light chain 2	0.0722852	0.519137	0.441327	0.999978	0.999961	0.999923	0.934177	0.976137	1.02929
16596	Klf1	Kruppel-like factor 1 (erythroid)	0.933383	0.892577	0.269769	0.999978	0.999961	0.999923	0.993702	0.989845	1.08742
16597	Klf12	Kruppel-like factor 12	0.803584	0.713942	0.595623	0.999978	0.999961	0.999923	0.984209	0.976808	0.966579
16598	Klf2	Kruppel-like factor 2 (lung)	0.941345	0.97041	0.652469	0.999978	0.999961	0.999923	0.989372	1.0054	1.06763
16599	Klf3	Kruppel-like factor 3 (basic)	0.88594	0.876554	0.745552	0.999978	0.999961	0.999923	0.991012	0.99027	0.979775
16600	Klf4	Kruppel-like factor 4 (gut)	0.338903	0.955001	0.356881	0.999978	0.999961	0.999923	0.884548	1.00724	0.888557
16601	Klf9	Kruppel-like factor 9	0.901039	0.977924	0.0851657	0.999978	0.999961	0.999923	1.00714	0.998418	0.905163
16604	Klk1b7-ps	kallikrein 1-related peptidase b7, pseudogene	0.464159	0.9167	0.442444	0.999978	0.999961	0.999923	1.05973	1.00831	1.06278
16616	Klk1b21	kallikrein 1-related peptidase b21	0.729334	0.800856	0.291539	0.999978	0.999961	0.999923	1.02639	1.01917	1.08299
16618	Klk1b26	kallikrein 1-related petidase b26	0.438577	0.84997	0.705905	0.999978	0.999961	0.999923	0.930046	1.01783	1.0359
16619	Klk1b27	kallikrein 1-related peptidase b27	0.856106	0.498275	0.957084	0.999978	0.999961	0.999923	0.987221	0.953026	0.996191
16623	Klk1b1	kallikrein 1-related peptidase b1	0.391494	0.490541	0.553753	0.999978	0.999961	0.999923	0.939544	0.951113	1.04397
16624	Klk1b8	kallikrein 1-related peptidase b8	0.235151	0.23019	0.806669	0.999978	0.999961	0.999923	0.930098	1.076	0.985251
16625	Serpina3c	serine (or cysteine) peptidase inhibitor, clade A, member 3C	0.655521	0.986037	0.644263	0.999978	0.999961	0.999923	1.09421	1.00354	1.09767
16627	Klra1	killer cell lectin-like receptor, subfamily A, member 1	0.14978	0.514821	0.734668	0.999978	0.999961	0.999923	0.911886	0.959405	1.02177
16644	Kng1	kininogen 1	0.914358	0.329626	0.425466	0.999978	0.999961	0.999923	1.01139	0.902065	1.0878
16646	Kpna1	karyopherin (importin) alpha 1	0.275765	0.727915	0.981163	0.999978	0.999961	0.999923	0.926615	0.976064	1.00164
16648	Kpna3	karyopherin (importin) alpha 3	0.864285	0.726811	0.332266	0.999978	0.999961	0.999923	0.990022	0.979703	1.05875
16649	Kpna4	karyopherin (importin) alpha 4	0.294585	0.777318	0.546326	0.999978	0.999961	0.999923	0.947902	0.985724	0.96976
16650	Kpna6	karyopherin (importin) alpha 6	0.307495	0.992287	0.176229	0.999978	0.999961	0.999923	0.959413	0.999609	0.946406
16651	Sspn	sarcospan	0.799879	0.984393	0.281312	0.999978	0.999961	0.999923	1.01566	1.0012	1.06857
16653	Kras	v-Ki-ras2 Kirsten rat sarcoma viral oncogene homolog	0.714911	0.692858	0.795922	0.999978	0.999961	0.999923	0.983888	0.982588	1.01156
16656	Hivep3	human immunodeficiency virus type I enhancer binding protein 3	0.445872	0.78387	0.698247	0.999978	0.999961	0.999923	1.03724	1.01322	1.01874
16658	Mafb	v-maf musculoaponeurotic fibrosarcoma oncogene family, protein B (avian)	0.665531	0.761422	0.336774	0.999978	0.999961	0.999923	1.12207	0.922323	0.773631
16660	Krt31	keratin 31	0.848095	0.851151	0.976364	0.999978	0.999961	0.999923	0.988902	0.989127	1.00173
16661	Krt10	keratin 10	0.958534	0.356205	0.539703	0.999978	0.999961	0.999923	0.986647	1.27042	0.853173
16664	Krt14	keratin 14	0.877891	0.328738	0.821788	0.999978	0.999961	0.999923	0.942017	1.46389	0.916147
16665	Krt15	keratin 15	0.647045	0.106042	0.411338	0.999978	0.999961	0.999923	0.908274	1.40897	0.841186
16668	Krt18	keratin 18	0.938889	0.413473	0.267619	0.999978	0.999961	0.999923	1.00518	1.05678	1.07791
16669	Krt19	keratin 19	0.914284	0.976069	0.361416	0.999978	0.999961	0.999923	0.992259	0.997837	1.06834
16670	Krt32	keratin 32	0.971609	0.847511	0.553246	0.999978	0.999961	0.999923	0.997093	1.01586	0.952588
16671	Krt33b	keratin 33B	0.215946	0.871141	0.400787	0.999978	0.999961	0.999923	0.904748	1.01313	1.0701
16673	Krt36	keratin 36	0.618879	0.67853	0.567162	0.999978	0.999961	0.999923	0.970782	1.02501	0.966452
16675	Krt27	keratin 27	0.979907	0.515184	0.969678	0.999978	0.999961	0.999923	0.998488	1.03993	0.997719
16678	Krt1	keratin 1	0.953906	0.231095	0.858506	0.999978	0.999961	0.999923	0.97969	1.53345	0.938669
16679	Krt86	keratin 86	0.137387	0.81586	0.70299	0.999978	0.999961	0.999923	0.90083	1.01636	1.02694
16680	Krt84	keratin 84	0.591786	0.930064	0.340231	0.999978	0.999961	0.999923	0.964257	1.00597	1.06704
16682	Krt4	keratin 4	0.949803	0.440265	0.514461	0.999978	0.999961	0.999923	1.00479	0.94298	0.951648
16687	Krt6a	keratin 6A	0.952427	0.0392806	0.900281	0.999978	0.999961	0.999923	1.00552	1.21322	1.01162
16688	Krt6b	keratin 6B	0.839108	0.64351	0.953569	0.999978	0.999961	0.999923	0.98482	0.965711	1.0044
16691	Krt8	keratin 8	0.704161	0.260645	0.522928	0.999978	0.999961	0.999923	0.942895	1.1912	0.905715
16694	Krtap12-1	keratin associated protein 12-1	0.536955	0.984895	0.425347	0.999978	0.999961	0.999923	0.962111	1.00118	1.05119
16703	Krtap8-1	keratin associated protein 8-1	0.290478	0.438819	0.881533	0.999978	0.999961	0.999923	0.915553	1.06661	1.01246
16704	Krtap19-5	keratin associated protein 19-5	0.582854	0.0690774	0.469685	0.999978	0.999961	0.999923	1.03387	1.11804	1.04486
16706	Ksr1	kinase suppressor of ras 1	0.292042	0.940868	0.528233	0.999978	0.999961	0.999923	0.934855	1.00473	0.960588
16709	Ktn1	kinectin 1	0.296427	0.352064	0.73523	0.999978	0.999961	0.999923	1.03432	0.970397	0.989171
16716	Ky	kyphoscoliosis peptidase	0.590496	0.983707	0.200537	0.999978	0.999961	0.999923	1.07653	0.997209	0.838324
16728	L1cam	L1 cell adhesion molecule	0.740713	0.895272	0.508429	0.999978	0.999961	0.999923	1.0208	1.00822	1.04206
16763	Lad1	ladinin	0.998718	0.726938	0.970295	0.999978	0.999961	0.999923	1.00018	1.04009	0.995819
16764	Aff3	AF4/FMR2 family, member 3	0.213656	0.631219	0.420702	0.999978	0.999961	0.999923	1.09372	1.035	1.0595
16768	Lag3	lymphocyte-activation gene 3	0.474868	0.59342	0.51656	0.999978	0.999961	0.999923	1.05539	0.960556	1.05014
16770	Lalba	lactalbumin, alpha	0.560923	0.962909	0.397027	0.999978	0.999961	0.999923	0.955148	0.996342	1.06923
16773	Lama2	laminin, alpha 2	0.397174	0.878047	0.508089	0.999978	0.999961	0.999923	0.941004	1.01105	0.953631
16774	Lama3	laminin, alpha 3	0.822591	0.778881	0.747453	0.999978	0.999961	0.999923	1.01935	1.02429	0.972853
16775	Lama4	laminin, alpha 4	0.760985	0.987016	0.693221	0.999978	0.999961	0.999923	1.02765	0.998542	1.03602
16776	Lama5	laminin, alpha 5	0.706911	0.137053	0.738814	0.999978	0.999961	0.999923	1.01414	1.05757	0.98763
16777	Lamb1	laminin B1	0.784345	0.630044	0.618154	0.999978	0.999961	0.999923	1.02345	1.04167	0.958627
16779	Lamb2	laminin, beta 2	0.17061	0.787012	0.684184	0.999978	0.999961	0.999923	0.913509	1.01787	0.97368
16780	Lamb3	laminin, beta 3	0.301274	0.143695	0.693705	0.999978	0.999961	0.999923	0.922349	1.12167	0.969781
16782	Lamc2	laminin, gamma 2	0.173541	0.88383	0.554157	0.999978	0.999961	0.999923	0.786275	1.02596	0.90132
16783	Lamp1	lysosomal-associated membrane protein 1	0.46429	0.690409	0.51249	0.999978	0.999961	0.999923	1.01619	0.99131	1.01447
16784	Lamp2	lysosomal-associated membrane protein 2	0.826943	0.637746	0.943021	0.999978	0.999961	0.999923	0.991994	0.982825	1.00263
16790	Anpep	alanyl (membrane) aminopeptidase	0.525158	0.770767	0.793957	0.999978	0.999961	0.999923	1.05265	0.976777	1.02128
16792	Laptm5	lysosomal-associated protein transmembrane 5	0.949783	0.582694	0.141683	0.999978	0.999961	0.999923	1.00755	0.936403	1.19368
16795	Large	like-glycosyltransferase	0.960969	0.461678	0.751564	0.999978	0.999961	0.999923	0.996758	0.952227	0.979203
16796	Lasp1	LIM and SH3 protein 1	0.337361	0.889068	0.787959	0.999978	0.999961	0.999923	1.1052	0.985614	1.02834
16797	Lat	linker for activation of T cells	0.470913	0.808803	0.645072	0.999978	0.999961	0.999923	1.04899	1.01615	1.03099
16798	Lats1	large tumor suppressor	0.818041	0.798751	0.710308	0.999978	0.999961	0.999923	0.988887	0.987691	0.982114
16800	Arhgef2	rho/rac guanine nucleotide exchange factor (GEF) 2	0.274807	0.563514	0.64642	0.999978	0.999961	0.999923	0.947247	1.02898	1.02294
16801	Arhgef1	Rho guanine nucleotide exchange factor (GEF) 1	0.592147	0.832531	0.800054	0.999978	0.999961	0.999923	0.970764	0.988367	1.01411
16803	Lbp	lipopolysaccharide binding protein	0.689888	0.726963	0.651058	0.999978	0.999961	0.999923	1.03554	0.969905	1.04039
16815	Lbx2	ladybird homeobox homolog 2 (Drosophila)	0.491879	0.763492	0.245045	0.999978	0.999961	0.999923	0.950139	0.977891	1.09069
16816	Lcat	lecithin cholesterol acyltransferase	0.906442	0.998804	0.0486281	0.999978	0.999961	0.999923	1.0077	1.0001	1.13954
16818	Lck	lymphocyte protein tyrosine kinase	0.369504	0.542696	0.291919	0.999978	0.999961	0.999923	0.947823	0.964362	1.06504
16819	Lcn2	lipocalin 2	0.933671	0.875531	0.911396	0.999978	0.999961	0.999923	1.02286	0.958357	1.03068
16820	Lcn3	lipocalin 3	0.551339	0.974041	0.945998	0.999978	0.999961	0.999923	0.959225	1.00227	1.00474
16822	Lcp2	lymphocyte cytosolic protein 2	0.680692	0.629315	0.364094	0.999978	0.999961	0.999923	1.02042	1.02399	1.0457
16825	Ldb1	LIM domain binding 1	0.328247	0.845858	0.819221	0.999978	0.999961	0.999923	0.956573	1.00884	1.0104
16826	Ldb2	LIM domain binding 2	0.995079	0.732119	0.895457	0.999978	0.999961	0.999923	0.99947	1.02986	1.01136
16832	Ldhb	lactate dehydrogenase B	0.671241	0.947867	0.551683	0.999978	0.999961	0.999923	1.10009	0.985422	1.14325
16834	Cog1	component of oligomeric golgi complex 1	0.302201	0.311837	0.733645	0.999978	0.999961	0.999923	0.962433	0.963167	0.987497
16835	Ldlr	low density lipoprotein receptor	0.908317	0.571982	0.503242	0.999978	0.999961	0.999923	0.985377	0.930178	1.08956
16841	Lect2	leukocyte cell-derived chemotaxin 2	0.927948	0.599619	0.878663	0.999978	0.999961	0.999923	1.00733	1.04334	1.0124
16846	Lep	leptin	0.556019	0.83947	0.972495	0.999978	0.999961	0.999923	1.07853	0.974354	1.00443
16847	Lepr	leptin receptor	0.105256	0.625949	0.893457	0.999978	0.999961	0.999923	1.14835	0.959607	1.01138
16848	Lfng	LFNG O-fucosylpeptide 3-beta-N-acetylglucosaminyltransferase	0.929795	0.31632	0.601596	0.999978	0.999961	0.999923	0.995824	1.04895	0.975477
16852	Lgals1	lectin, galactose binding, soluble 1	0.633428	0.549778	0.760786	0.999978	0.999961	0.999923	0.977755	0.972168	0.985749
16854	Lgals3	lectin, galactose binding, soluble 3	0.750164	0.805966	0.181158	0.999978	0.999961	0.999923	1.04313	1.03311	1.19546
16855	Lgals4	lectin, galactose binding, soluble 4	0.952096	0.86551	0.935088	0.999978	0.999961	0.999923	1.00971	1.02762	0.986987
16858	Lgals7	lectin, galactose binding, soluble 7	0.905359	0.146212	0.721711	0.999978	0.999961	0.999923	0.962699	1.59752	0.89232
16859	Lgals9	lectin, galactose binding, soluble 9	0.550806	0.876351	0.499833	0.999978	0.999961	0.999923	0.943674	1.01522	1.0678
16865	Eif2d	eukaryotic translation initiation factor 2D	0.958234	0.659575	0.549993	0.999978	0.999961	0.999923	0.997027	0.975249	0.96654
16866	Lhb	luteinizing hormone beta	0.822491	0.98443	0.42393	0.999978	0.999961	0.999923	0.978767	0.998135	1.07969
16871	Lhx3	LIM homeobox protein 3	0.754338	0.900701	0.999861	0.999978	0.999961	0.999923	0.980367	0.992128	0.999989
16872	Lhx4	LIM homeobox protein 4	0.241763	0.721573	0.592086	0.999978	0.999961	0.999923	0.915559	0.973629	1.04103
16874	Lhx6	LIM homeobox protein 6	0.723754	0.478436	0.414057	0.999978	0.999961	0.999923	1.01846	0.963932	0.958527
16878	Lif	leukemia inhibitory factor	0.890683	0.390604	0.353503	0.999978	0.999961	0.999923	1.00684	0.958198	0.954879
16880	Lifr	leukemia inhibitory factor receptor	0.639595	0.475461	0.621908	0.999978	0.999961	0.999923	1.02767	0.959217	0.971666
16881	Lig1	ligase I, DNA, ATP-dependent	0.628349	0.289219	0.478302	0.999978	0.999961	0.999923	1.02649	1.05914	1.03909
16882	Lig3	ligase III, DNA, ATP-dependent	0.23324	0.869075	0.661633	0.999978	0.999961	0.999923	0.957859	0.994097	1.01586
16885	Limk1	LIM-domain containing, protein kinase	0.905367	0.847603	0.473903	0.999978	0.999961	0.999923	0.993545	0.989586	0.961669
16886	Limk2	LIM motif-containing protein kinase 2	0.920595	0.689181	0.950894	0.999978	0.999961	0.999923	1.00513	1.02075	1.00317
16889	Lipa	lysosomal acid lipase A	0.779104	0.509938	0.517078	0.999978	0.999961	0.999923	0.985239	1.0356	0.96619
16890	Lipe	lipase, hormone sensitive	0.805504	0.858328	0.725748	0.999978	0.999961	0.999923	1.03174	1.02291	1.04553
16897	Llgl1	lethal giant larvae homolog 1 (Drosophila)	0.746641	0.866512	0.872782	0.999978	0.999961	0.999923	1.01451	1.00752	0.992888
16904	Gzmm	granzyme M (lymphocyte met-ase 1)	0.420194	0.757147	0.0631946	0.999978	0.999961	0.999923	0.94827	1.02054	0.883568
16905	Lmna	lamin A	0.36453	0.878995	0.61421	0.999978	0.999961	0.999923	0.949676	1.00868	1.02905
16906	Lmnb1	lamin B1	0.603107	0.644701	0.84385	0.999978	0.999961	0.999923	0.967322	0.97097	1.01265
16907	Lmnb2	lamin B2	0.723676	0.59682	0.87353	0.999978	0.999961	0.999923	1.01964	1.02955	0.991285
16909	Lmo2	LIM domain only 2	0.505567	0.804543	0.51625	0.999978	0.999961	0.999923	1.07711	1.02795	1.07511
16911	Lmo4	LIM domain only 4	0.728019	0.438966	0.975723	0.999978	0.999961	0.999923	0.978691	0.953109	0.998118
16912	Psmb9	proteasome (prosome, macropain) subunit, beta type 9 (large multifunctional peptidase 2)	0.587402	0.875206	0.0142291	0.999978	0.999961	0.999923	1.05276	1.01498	1.26823
16913	Psmb8	proteasome (prosome, macropain) subunit, beta type 8 (large multifunctional peptidase 7)	0.525572	0.963819	0.0170785	0.999978	0.999961	0.999923	1.07194	1.00497	1.30546
16917	Lmx1b	LIM homeobox transcription factor 1 beta	0.85924	0.198185	0.157598	0.999978	0.999961	0.999923	1.01306	0.909583	0.901024
16922	Phyh	phytanoyl-CoA hydroxylase	0.556157	0.748433	0.167044	0.999978	0.999961	0.999923	1.06458	0.966505	1.15933
16923	Sh2b3	SH2B adaptor protein 3	0.347122	0.75227	0.192762	0.999978	0.999961	0.999923	0.940995	1.02056	0.918951
16924	Lnx1	ligand of numb-protein X 1	0.709226	0.943884	0.697642	0.999978	0.999961	0.999923	0.963771	0.993062	1.0392
16939	Lor	loricrin	0.885419	0.195441	0.384154	0.999978	0.999961	0.999923	0.939016	1.76653	0.683104
16948	Lox	lysyl oxidase	0.742083	0.315158	0.292318	0.999978	0.999961	0.999923	1.07979	0.790459	1.27969
16949	Loxl1	lysyl oxidase-like 1	0.994538	0.771157	0.667004	0.999978	0.999961	0.999923	0.999359	0.973117	1.04115
16950	Loxl3	lysyl oxidase-like 3	0.713076	0.982018	0.957616	0.999978	0.999961	0.999923	1.02582	0.99844	1.00369
16952	Anxa1	annexin A1	0.712601	0.901153	0.328122	0.999978	0.999961	0.999923	1.0645	0.979156	1.18112
16956	Lpl	lipoprotein lipase	0.595366	0.849384	0.414912	0.999978	0.999961	0.999923	1.08559	0.971087	1.13459
16969	Zbtb7a	zinc finger and BTB domain containing 7a	0.377616	0.756864	0.801278	0.999978	0.999961	0.999923	0.953807	0.983585	0.986636
16971	Lrp1	low density lipoprotein receptor-related protein 1	0.991001	0.728243	0.721722	0.999978	0.999961	0.999923	1.00129	0.961067	1.04155
16973	Lrp5	low density lipoprotein receptor-related protein 5	0.0962012	0.308817	0.980151	0.999978	0.999961	0.999923	0.875741	0.922547	1.00196
16974	Lrp6	low density lipoprotein receptor-related protein 6	0.801286	0.324951	0.639662	0.999978	0.999961	0.999923	1.01015	1.04042	0.981386
16976	Lrpap1	low density lipoprotein receptor-related protein associated protein 1	0.476208	0.282064	0.928934	0.999978	0.999961	0.999923	0.973174	1.04202	0.996608
16977	Lrrc23	leucine rich repeat containing 23	0.94838	0.669171	0.853241	0.999978	0.999961	0.999923	0.995866	0.97301	1.01191
16978	Lrrfip1	leucine rich repeat (in FLII) interacting protein 1	0.607107	0.989332	0.568627	0.999978	0.999961	0.999923	0.960629	0.998957	0.956436
16979	Lrrn1	leucine rich repeat protein 1, neuronal	0.915495	0.923349	0.50064	0.999978	0.999961	0.999923	1.02292	1.02076	1.15499
16980	Lrrn2	leucine rich repeat protein 2, neuronal	0.817262	0.639274	0.674701	0.999978	0.999961	0.999923	1.01582	0.968638	1.02894
16985	Lsp1	lymphocyte specific 1	0.806023	0.457959	0.699177	0.999978	0.999961	0.999923	0.979689	1.06411	0.968213
16987	Lss	lanosterol synthase	0.643123	0.39729	0.555798	0.999978	0.999961	0.999923	1.03896	1.07246	0.952549
16988	Lst1	leukocyte specific transcript 1	0.77737	0.521649	0.516833	0.999978	0.999961	0.999923	1.02082	1.04788	1.04845
16992	Lta	lymphotoxin A	0.737599	0.525635	0.373365	0.999978	0.999961	0.999923	1.02578	1.04946	1.07017
16993	Lta4h	leukotriene A4 hydrolase	0.621826	0.509338	0.499657	0.999978	0.999961	0.999923	1.02663	0.965426	1.03665
16994	Ltb	lymphotoxin B	0.688437	0.751461	0.0851301	0.999978	0.999961	0.999923	0.972157	1.02255	1.13043
16995	Ltb4r1	leukotriene B4 receptor 1	0.853489	0.845998	0.326782	0.999978	0.999961	0.999923	1.01219	0.987335	1.06672
16998	Ltbp3	latent transforming growth factor beta binding protein 3	0.900085	0.975068	0.573948	0.999978	0.999961	0.999923	0.9939	1.00152	1.02781
17000	Ltbr	lymphotoxin B receptor	0.184163	0.998149	0.994549	0.999978	0.999961	0.999923	0.929892	0.999874	0.999629
17001	Ltc4s	leukotriene C4 synthase	0.961787	0.903823	0.728026	0.999978	0.999961	0.999923	1.00434	0.989131	0.969026
17002	Ltf	lactotransferrin	0.829912	0.891595	0.975114	0.999978	0.999961	0.999923	1.02691	1.01699	1.00386
17005	Ltk	leukocyte tyrosine kinase	0.512653	0.89085	0.485576	0.999978	0.999961	0.999923	1.05359	1.01098	1.05719
17022	Lum	lumican	0.523053	0.991969	0.468343	0.999978	0.999961	0.999923	1.12731	0.998116	1.14583
17025	Alad	aminolevulinate, delta-, dehydratase	0.336825	0.993284	0.3566	0.999978	0.999961	0.999923	1.0799	1.00067	1.07654
17035	Lxn	latexin	0.581965	0.771715	0.844183	0.999978	0.999961	0.999923	1.06123	0.96919	1.02142
17059	Klrb1c	killer cell lectin-like receptor subfamily B member 1C	0.581194	0.737764	0.774011	0.999978	0.999961	0.999923	1.04694	1.02821	1.02414
17060	Blnk	B cell linker	0.211443	0.160037	0.183337	0.999978	0.999961	0.999923	1.16772	1.19078	1.17967
17063	Muc13	mucin 13, epithelial transmembrane	0.73051	0.300799	0.9649	0.999978	0.999961	0.999923	0.987991	1.0371	0.998458
17064	Cd93	CD93 antigen	0.847714	0.868931	0.439015	0.999978	0.999961	0.999923	1.0184	1.01579	0.929012
17068	Ly6d	lymphocyte antigen 6 complex, locus D	0.974632	0.293463	0.944428	0.999978	0.999961	0.999923	0.996659	1.11743	1.00736
17069	Ly6e	lymphocyte antigen 6 complex, locus E	0.798884	0.97453	0.517824	0.999978	0.999961	0.999923	1.0388	1.00478	1.10159
17075	Epcam	epithelial cell adhesion molecule	0.377984	0.335737	0.998921	0.999978	0.999961	0.999923	0.912595	1.10509	0.99986
17082	Il1rl1	interleukin 1 receptor-like 1	0.728061	0.298423	0.0840472	0.999978	0.999961	0.999923	1.03737	0.895721	1.20245
17083	Tmed1	transmembrane emp24 domain containing 1	0.705129	0.729183	0.384726	0.999978	0.999961	0.999923	1.0144	0.987005	1.03347
[truncated: 12,087 more rows]
