# Supplementary material for: HIF prolyl hydroxylase inhibition protects skeletal muscle from eccentric contraction-induced injury
Source: Skelet Muscle. 2018 Nov 13;8:35. doi: 10.1186/s13395-018-0179-5 (PMC6234580; doi:10.1186/s13395-018-0179-5)
Supplement: Supplementary file 7 — Table S4. Effect of daprodustat on serum protein changes pre- and 3 days post exercise. Excel file for SOMAscan® (SOMAlogic Inc.) aptamer-based proteome analysis of serum comparing baseline (pre-injury) and 72 h post-injury serum samples from Cohort 2 of the healthy volunteer study. Protein concentration data was log2 transformed and normalized using quantile normalization [44]. To determine differential expression, a linear model was fit [43] taking into account the treatment effect as well as the pair wise design (i.e., samples from the same individual before and after treatment). (PDF 1428 kb) [file 13395_2018_179_MOESM7_ESM.xlsx]

## Sheet: protein (SomaScan)
				linear fold change			raw p-value			adjusted p-value (FDR)
Description	Probe ID	Protein	UniProt ID	Daprodustat (72hrs vs. pre)	Placebo (72hrs vs. pre)	72hrs: Daprodustat vs. Placebo	Daprodustat (72hrs vs. pre)	Placebo (72hrs vs. pre)	72hrs: Daprodustat vs. Placebo	Daprodustat (72hrs vs. pre)	Placebo (72hrs vs. pre)	72hrs: Daprodustat vs. Placebo
Erythropoietin	SL000408	Epo	P01588	3.81538	1.18461	3.4767	5.00734e-12	0.269424	2.89852e-11	5.65329e-09	0.949403	3.27243e-08
Collagen alpha-1(VIII) chain	SL008072	CO8A1	P27658	-1.01179	1.04455	1.77288	0.963633	0.862971	0.026466	0.9989	0.999473	0.258267
Sialic acid-binding Ig-like lectin 9	SL005219	Siglec-9	Q9Y336	1.17543	1.0776	1.74976	0.81109	0.910427	0.401128	0.9989	0.999473	0.684288
Tumor necrosis factor receptor superfamily member 10A	SL004156	TRAIL R1	O00220	-1.02751	1.00088	1.6485	0.889851	0.996364	0.0115747	0.9989	0.999473	0.188651
Low affinity immunoglobulin gamma Fc region receptor II-a	SL010459	FCG2A	P12318	1.14467	1.04724	1.62127	0.769673	0.918895	0.288774	0.9989	0.999473	0.628636
Fibroblast growth factor receptor 4	SL002036	FGFR4	P22455	1.17785	1.05718	1.60477	0.586579	0.85072	0.113264	0.991109	0.999473	0.490331
Tumor necrosis factor receptor superfamily member 13C	SL004671	BAFF Receptor	Q96RJ3	-1.02487	1.08286	1.60448	0.938882	0.800449	0.136944	0.9989	0.999473	0.515541
C-X-C motif chemokine 6	SL003172	GCP-2	P80162	1.29447	-1.11028	1.60366	0.157867	0.557375	0.0099771	0.715171	0.999473	0.178796
Dickkopf-related protein 1	SL004367	DKK1	O94907	1.37759	-1.01696	1.57681	0.0199006	0.898655	0.00100761	0.261253	0.999473	0.0751127
Pappalysin-1	SL002755	PAPP-A	Q13219	1.79378	1.16547	1.57204	0.000290908	0.307884	0.00355953	0.0364928	0.960128	0.11857
Fibroblast growth factor 2	SL000004	bFGF	P09038	1.02168	1.06199	1.56661	0.949832	0.857513	0.183556	0.9989	0.999473	0.565702
MHC class I polypeptide-related sequence A	SL005199	MICA	Q29983	1.10519	1.05829	1.55925	0.675426	0.80916	0.0621373	0.991109	0.999473	0.369227
Dickkopf-related protein 4	SL010612	Dkk-4	Q9UBT3	1.37818	1.0793	1.50719	0.0172761	0.55513	0.00229505	0.246895	0.999473	0.0925396
Growth-regulated alpha protein	SL003173	Gro-a	P09341	1.15941	-1.15758	1.48776	0.219575	0.21648	0.00125597	0.819731	0.86975	0.0779566
Osteomodulin	SL008574	OMD	Q99983	-1.0196	1.05085	1.48374	0.846867	0.615885	0.000175046	0.9989	0.999473	0.0299413
Protein-glutamine gamma-glutamyltransferase E	SL008945	TGM3	Q08188	1.32739	1.18098	1.48061	0.281804	0.51864	0.13095	0.865829	0.999473	0.511566
Pulmonary surfactant-associated protein D	SL004484	SP-D	P35247	1.11236	-1.52925	1.47331	0.583922	0.0292371	0.0459562	0.991109	0.449691	0.303418
Arylsulfatase B	SL008956	ARSB	P15848	1.00095	1.04728	1.45029	0.997131	0.858788	0.155756	0.9989	0.999473	0.539715
Insulin-like growth factor-binding protein 1	SL000462	IGFBP-1	P08833	-1.34512	-1.30684	1.4355	0.220467	0.259867	0.12972	0.819731	0.940944	0.511229
Calreticulin	SL003520	calreticulin	P27797	1.09144	1.02951	1.42526	0.542814	0.836699	0.0144073	0.991109	0.999473	0.203324
Collagenase 3	SL000523	MMP-13	P45452	1.32436	1.04189	1.42517	0.0962737	0.802447	0.0341336	0.557948	0.999473	0.273228
Matrix metalloproteinase-9	SL000527	MMP-9	P14780	1.27506	-1.0486	1.42295	0.123286	0.757039	0.0244534	0.638485	0.999473	0.253656
Alpha-1-antitrypsin	SL000249	a1-Antitrypsin	P01009	1.21136	1.01232	1.41375	0.0271941	0.883386	0.000105246	0.302899	0.999473	0.0237646
3-hydroxy-3-methylglutaryl-coenzyme A reductase	SL016557	HMGR	P04035	1.00219	1.05371	1.40783	0.995672	0.894903	0.389297	0.9989	0.999473	0.684288
Fibroblast growth factor 23	SL007651	FGF23	Q9GZV9	1.59774	1.09604	1.40373	0.000131798	0.417753	0.00377955	0.0212571	0.999473	0.11857
Tyrosine-protein kinase receptor Tie-1, soluble	SL003199	sTie-1	P35590	1.36637	1.05868	1.40202	0.00023996	0.469474	6.32923e-05	0.0338644	0.999473	0.0178643
Peptidoglycan recognition protein 1	SL004515	PGRP-S	O75594	1.14445	1.04977	1.40148	0.589969	0.843309	0.173012	0.991109	0.999473	0.553343
Platelet-activating factor acetylhydrolase IB subunit beta	SL004760	PAFAH beta subunit	P68402	-1.23739	-1.36856	1.39393	0.348369	0.161766	0.138986	0.901445	0.839441	0.516169
C-C motif chemokine 4-like	SL004356	LAG-1	Q8NHW4	1.26362	1.04735	1.38985	0.0413096	0.6761	0.00411398	0.360497	0.999473	0.121194
Platelet factor 4	SL003041	PF-4	P02776	1.45914	-1.31232	1.37737	0.0482795	0.145088	0.0871904	0.376837	0.780021	0.439455
Interleukin-1 receptor-like 1	SL004146	IL-1 R4	Q01638	1.22884	1.09813	1.37673	0.170991	0.524139	0.0326678	0.742496	0.999473	0.273199
E-selectin	SL001945	sE-Selectin	P16581	1.27814	-1.04104	1.37651	0.0464754	0.735551	0.00916914	0.376837	0.999473	0.170326
Serine/threonine-protein kinase Chk2	SL003726	Chk2	O96017	-1.01882	1.00706	1.37626	0.9492	0.98048	0.269189	0.9989	0.999473	0.625345
Ficolin-3	SL002086	Ficolin-3	O75636	1.21524	-1.0054	1.37622	0.073252	0.959232	0.0035346	0.466095	0.999473	0.11857
Interleukin-22	SL004347	IL-22	Q9GZX6	-1.14306	-1.03037	1.37062	0.691747	0.928012	0.342978	0.99203	0.999473	0.669608
Interleukin-1 beta	SL001795	IL-1b	P01584	-1.04368	-1.04606	1.36526	0.890716	0.882908	0.310645	0.9989	0.999473	0.647083
Cystatin-M	SL004438	Cystatin M	Q15828	1.06469	-1.00638	1.36217	0.599567	0.956689	0.0103869	0.991109	0.999473	0.180412
C-C motif chemokine 23	SL003302	MPIF-1	P55773	1.16688	-1.01108	1.36071	0.204339	0.925991	0.0115887	0.784692	0.999473	0.188651
Platelet-activating factor acetylhydrolase	SL003440	PAFAH	Q13093	1.14411	-1.07614	1.35933	0.103454	0.362534	0.000308332	0.578228	0.999473	0.0435133
Thrombospondin-2	SL007206	TSP2	P35442	1.25462	1.1267	1.35773	0.0462547	0.280167	0.00703765	0.376837	0.960128	0.149892
Desmocollin-3	SL008709	DSC3	Q14574	1.03676	1.0128	1.35703	0.896125	0.962664	0.263697	0.9989	0.999473	0.623376
MHC class I polypeptide-related sequence B	SL005200	MICB	Q29980	1.36795	1.06492	1.35214	0.118023	0.746947	0.125425	0.625356	0.999473	0.499879
Thymidine kinase, cytosolic	SL000057	Thymidine kinase	P04183	1.26179	1.01225	1.35071	0.015892	0.895142	0.00182104	0.23608	0.999473	0.0925396
Epiregulin	SL000139	EPI	O14944	1.0217	-1.0708	1.34702	0.936762	0.796984	0.265073	0.9989	0.999473	0.623376
Lymphocyte activation gene 3 protein	SL005195	LAG-3	P18627	1.12333	-1.08668	1.34638	0.289345	0.439804	0.00726287	0.865829	0.999473	0.149892
High mobility group protein B1	SL003280	HMG-1	P09429	1.1317	-1.25847	1.34495	0.355664	0.0835613	0.0269626	0.90438	0.632846	0.258267
Membrane metallo-endopeptidase-like 1	SL010376	MMEL2	Q495T6	1.00871	1.07089	1.33807	0.97528	0.80332	0.291788	0.9989	0.999473	0.628636
Kallikrein-7	SL000064	Kallikrein 7	P49862	-1.07789	-1.08978	1.33678	0.599565	0.54038	0.0420403	0.991109	0.999473	0.293143
Interleukin-1 receptor type 1	SL001997	IL-1 sRI	P14778	1.25443	1.08868	1.33515	0.00956667	0.310794	0.000966088	0.189412	0.960128	0.0751127
SLAM family member 6	SL014228	SLAF6	Q96DU3	1.29859	1.04029	1.3336	0.021255	0.716929	0.010224	0.269628	0.999473	0.180358
Galectin-2	SL005164	Galectin-2	P05162	1.10327	1.03206	1.33356	0.454436	0.806459	0.0286247	0.971029	0.999473	0.258267
Alpha-2-HS-glycoprotein	SL000251	a2-HS-Glycoprotein	P02765	1.22091	-1.01077	1.33259	0.00226003	0.861976	1.7849e-05	0.1391	0.999473	0.00671718
Prolactin	SL000546	PRL	P01236	-1.02876	-1.04031	1.32515	0.805505	0.727009	0.0153064	0.9989	0.999473	0.210743
Stromelysin-1	SL000524	MMP-3	P08254	1.09685	1.08988	1.31726	0.697628	0.712762	0.241064	0.992902	0.999473	0.617884
Angiopoietin-2	SL001996	Angiopoietin-2	O15123	1.33377	1.01641	1.31246	0.00132965	0.846778	0.00197631	0.132594	0.999473	0.0925396
Calpastatin	SL000338	Calpastatin	P20810	-1.07844	-1.04687	1.31013	0.665492	0.78944	0.119106	0.991109	0.999473	0.490331
Ck-beta-8-1	SL003301	Ck-b-8-1	P55773	1.16641	-1.02669	1.30664	0.232828	0.834437	0.0372643	0.834486	0.999473	0.287605
Killer cell immunoglobulin-like receptor 2DL4	SL012698	KI2L4	Q99706	-1.05062	-1.23557	1.30551	0.688457	0.084273	0.0307954	0.99203	0.632846	0.263394
Immunoglobulin G	SL000467	IgG	P01857	1.11149	-1.05568	1.305	0.246155	0.543444	0.00394746	0.835443	0.999473	0.120451
Interleukin-18-binding protein	SL002508	IL-18 BPa	O95998	1.29083	1.09024	1.30167	0.0427871	0.478435	0.0335653	0.360497	0.999473	0.273228
Complement C3b	SL000314	C3b	P01024	1.45036	1.01819	1.29801	0.00958326	0.895291	0.0606896	0.189412	0.999473	0.362532
Interstitial collagenase	SL000521	MMP-1	P03956	1.26562	-1.05038	1.29114	0.194253	0.781315	0.152489	0.784692	0.999473	0.536324
Low-density lipoprotein receptor-related protein 8	SL004610	LRP8	Q14114	1.16458	1.05842	1.28981	0.0447465	0.439712	0.000938975	0.371462	0.999473	0.0751127
Adhesion G protein-coupled receptor E2	SL008822	EMR2	Q9UHX3	1.05678	1.01868	1.28958	0.599523	0.857741	0.0163128	0.991109	0.999473	0.214205
Natural cytotoxicity triggering receptor 1	SL005207	NKp46	O76036	1.06349	1.06387	1.28301	0.729362	0.723238	0.157441	0.994685	0.999473	0.539715
Alkaline phosphatase, tissue-nonspecific isozyme	SL002077	Alkaline phosphatase, bone	P05186	1.18804	-1.10478	1.28299	0.0963684	0.324001	0.015762	0.557948	0.971111	0.213269
Neuronal cell adhesion molecule	SL005210	Nr-CAM	Q92823	1.1067	1.06253	1.28255	0.302592	0.528994	0.0118638	0.873879	0.999473	0.188651
Serum albumin	SL000254	Albumin	P02768	1.25296	-1.06442	1.2813	0.015171	0.483547	0.00694327	0.23608	0.999473	0.149892
Protein deglycase DJ-1	SL008933	PARK7	Q99497	1.02242	-1.0164	1.27977	0.852135	0.889318	0.0383311	0.9989	0.999473	0.287605
SH2 domain-containing protein 1A	SL014468	SH21A	O60880	-1.01084	-1.06477	1.27963	0.961197	0.773211	0.25998	0.9989	0.999473	0.623376
Neurogenic locus notch homolog protein 3	SL005209	Notch-3	Q9UM47	1.06003	-1.03263	1.27786	0.62471	0.783787	0.0396418	0.991109	0.999473	0.287605
Lactotransferrin	SL000496	Lactoferrin	P02788	1.20622	-1.02862	1.27608	0.0799892	0.785844	0.0217689	0.485526	0.999473	0.243163
Vascular endothelial growth factor receptor 3	SL003322	VEGF sR3	P35916	1.17577	1.02337	1.27389	0.112492	0.815822	0.0172513	0.607841	0.999473	0.217055
Prostaglandin G/H synthase 2	SL000027	COX-2	P35354	1.09037	-1.16084	1.27345	0.566166	0.315595	0.106279	0.991109	0.965601	0.490331
Low affinity immunoglobulin gamma Fc region receptor II-b	SL010460	FCG2B	P31994	1.12201	1.0397	1.26993	0.496689	0.814715	0.153873	0.975237	0.999473	0.536792
Gro-beta/gamma	SL017610	Gro-b/g	P19876 P19875	1.11999	-1.09032	1.25977	0.502119	0.601966	0.166661	0.980783	0.999473	0.548463
C-C motif chemokine 18	SL003323	PARC	P55774	1.3826	1.00834	1.25709	0.00959644	0.94448	0.0590727	0.189412	0.999473	0.356647
Follicle stimulating hormone	SL000428	FSH	\P01215, P01225\""	1.11947	-1.03001	1.25685	0.447526	0.839132	0.120341	0.971029	0.999473	0.490331
P-selectin	SL000560	P-Selectin	P16109	1.09198	-1.10708	1.25668	0.199837	0.132508	0.00113101	0.784692	0.762071	0.0751127
High affinity nerve growth factor receptor	SL005225	TrkA	P04629	-1.10826	-1.00406	1.25536	0.491987	0.977951	0.124885	0.972525	0.999473	0.499879
Amyloid beta A4 protein	SL004469	amyloid precursor protein	P05067	1.275	-1.11245	1.25026	0.0422778	0.357741	0.0568841	0.360497	0.999473	0.35094
Sex hormone-binding globulin	SL005102	SHBG	P04278	1.19299	-1.03697	1.24582	0.276615	0.818958	0.16918	0.865026	0.999473	0.548727
Netrin-4	SL007673	NET4	Q9HB63	1.19711	1.03738	1.24364	0.0220697	0.627106	0.00524413	0.276852	0.999473	0.13456
Carbonic anhydrase 6	SL010288	Carbonic anhydrase 6	P23280	-1.0654	-1.00457	1.24359	0.748973	0.981302	0.264819	0.9989	0.999473	0.623376
Transforming growth factor beta-3	SL000089	TGF-b3	P10600	1.3068	1.10702	1.24335	7.39749e-05	0.104192	0.000806929	0.0139196	0.680835	0.0751127
Complement component C7	SL000323	C7	P10643	1.1883	1.0274	1.24143	0.00792037	0.662493	0.000877409	0.185755	0.999473	0.0751127
SLAM family member 7	SL016928	SLAF7	Q9NQ25	1.09173	1.02462	1.24081	0.621856	0.889277	0.21974	0.991109	0.999473	0.600814
Properdin	SL003192	Properdin	P27918	-1.00221	-1.16363	1.23915	0.976668	0.044304	0.0051361	0.9989	0.50653	0.13456
Histidine-rich glycoprotein	SL006448	HRG	P04196	1.08322	-1.00989	1.23878	0.358429	0.90805	0.0143911	0.909363	0.999473	0.203324
Serine/threonine-protein kinase PAK 7	SL010510	PAK7	Q9P286	-1.01032	-1.02002	1.23864	0.941114	0.884564	0.1209	0.9989	0.999473	0.490331
Apolipoprotein A-I	SL000019	Apo A-I	P02647	1.10008	-1.07663	1.23653	0.230008	0.343221	0.00798542	0.8305	0.998704	0.158167
Prolyl endopeptidase FAP	SL006528	SEPR	Q12884	-1.00389	-1.01018	1.23609	0.965774	0.90933	0.0199977	0.9989	0.999473	0.228054
Platelet-derived growth factor subunit A	SL000535	PDGF-AA	P04085	1.12472	-1.11555	1.23552	0.445544	0.470015	0.164896	0.971029	0.999473	0.548463
Low affinity immunoglobulin gamma Fc region receptor III-B	SL008609	FCG3B	O75015	1.06002	-1.00182	1.23483	0.578291	0.985863	0.0440292	0.991109	0.999473	0.299452
Trypsin-3	SL006480	TRY3	P35030	1.05118	1.039	1.23381	0.6044	0.685974	0.0295344	0.991109	0.999473	0.258483
Neural cell adhesion molecule L1-like protein	SL008936	CHL1	O00533	1.04888	-1.04317	1.23316	0.58738	0.624747	0.0178377	0.991109	0.999473	0.217055
Disintegrin and metalloproteinase domain-containing protein 12	SL009988	ADAM12	O43184	1.17198	1.01937	1.23132	0.241558	0.884747	0.119795	0.835443	0.999473	0.490331
Neural cell adhesion molecule 1, 120 kDa isoform	SL003764	NCAM-120	P13591	1.00367	-1.02591	1.23111	0.960713	0.726754	0.00598566	0.9989	0.999473	0.143783
Oxidized low-density lipoprotein receptor 1	SL007327	OLR1	P78380	1.2102	-1.00854	1.23048	0.222343	0.955583	0.177606	0.819731	0.999473	0.562043
Aurora kinase A	SL004771	Aurora kinase A	O14965	1.0696	1.02967	1.2277	0.716218	0.872227	0.261677	0.994685	0.999473	0.623376
G2/mitotic-specific cyclin-B1	SL000130	Cyclin B1	P14635	1.09213	1.03106	1.22155	0.324747	0.727032	0.0253708	0.891964	0.999473	0.255799
Tumor necrosis factor receptor superfamily member 19L	SL005213	RELT	Q969Z4	1.07312	-1.02421	1.21964	0.32708	0.734421	0.00639236	0.891964	0.999473	0.148766
FACT complex subunit SSRP1	SL009868	SSRP1	Q08945	1.04431	1.06853	1.21736	0.788707	0.676821	0.218873	0.9989	0.999473	0.600814
Inorganic pyrophosphatase	SL004914	PPase	Q15181	-1.29383	-1.4519	1.21624	0.0639299	0.00727671	0.149474	0.431274	0.265013	0.53404
Lysosomal protective protein	SL009213	Cathepsin A	P10619	1.60595	1.0959	1.21591	1.72852e-06	0.299198	0.0292072	0.000847825	0.960128	0.258267
A disintegrin and metalloproteinase with thrombospondin motifs 13	SL006610	ATS13	Q76LX8	1.05766	1.0258	1.21527	0.509985	0.760241	0.0223994	0.983221	0.999473	0.243163
Ficolin-2	SL006542	FCN2	Q15485	1.16729	1.04547	1.21149	0.0123899	0.453158	0.00187732	0.204125	0.999473	0.0925396
Endoglin	SL004482	Endoglin	P17813	1.15241	1.02699	1.20941	0.0630017	0.718556	0.0122572	0.431274	0.999473	0.1922
C-reactive protein	SL000051	CRP	P02741	1.52818	1.17333	1.20816	0.119089	0.5463	0.475675	0.625356	0.999473	0.728679
Interleukin-12 receptor subunit beta-2	SL007620	IL-12 RB2	Q99665	1.07332	1.06003	1.20751	0.72888	0.771283	0.348794	0.994685	0.999473	0.673142
Lactoperoxidase	SL007153	PERL	P22079	-1.11694	1.04698	1.20691	0.538471	0.794699	0.288669	0.991109	0.999473	0.628636
40S ribosomal protein SA	SL004605	40S ribosomal protein SA	P08865	-1.03423	1.0847	1.20495	0.801932	0.538022	0.160799	0.9989	0.999473	0.544912
Neuroligin-4, X-linked	SL014113	NLGNX	Q8N0W4	1.1929	1.11724	1.20484	0.0976231	0.285967	0.0754525	0.562324	0.960128	0.409547
Insulin-like growth factor 1 receptor	SL003304	IGF-I sR	P08069	1.08966	1.02151	1.20377	0.309175	0.79673	0.0279219	0.873879	0.999473	0.258267
Cyclin-dependent kinase inhibitor 1B	SL000076	p27Kip1	P46527	1.09782	1.11699	1.20372	0.726245	0.672786	0.479719	0.994685	0.999473	0.731414
Fibroblast growth factor receptor 3	SL004063	FGFR-3	P22607	1.08946	1.02492	1.2014	0.395122	0.803075	0.0669449	0.945112	0.999473	0.381721
40S ribosomal protein S3	SL008059	RS3	P23396	1.07353	-1.17611	1.20112	0.476514	0.100871	0.0646691	0.971029	0.678703	0.380088
Cystatin-C	SL001777	Cystatin C	P01034	1.08772	1.00104	1.20044	0.148304	0.985386	0.0019858	0.701532	0.999473	0.0925396
Netrin receptor UNC5D	SL005231	UNC5H4	Q6UXZ4	1.1454	1.08358	1.20022	0.243651	0.481282	0.112486	0.835443	0.999473	0.490331
Contactin-1	SL004855	contactin-1	Q12860	1.03513	-1.05607	1.20006	0.674683	0.500222	0.027102	0.991109	0.999473	0.258267
Cadherin-2	SL000638	Cadherin-2	P19022	1.06139	1.02855	1.1984	0.547836	0.772311	0.066687	0.991109	0.999473	0.381721
Kunitz-type protease inhibitor 2	SL001897	SPINT2	O43291	1.11532	1.02371	1.19824	0.185496	0.770767	0.0276313	0.772788	0.999473	0.258267
Vascular endothelial growth factor A, isoform 121	SL003310	VEGF121	P15692	1.19308	1.03724	1.19601	0.13031	0.747497	0.118737	0.65973	0.999473	0.490331
Myeloid cell surface antigen CD33	SL005215	Siglec-3	P20138	1.16104	1.10267	1.19488	0.236675	0.428979	0.152177	0.835443	0.999473	0.536324
Heterogeneous nuclear ribonucleoproteins A2/B1	SL004891	hnRNP A2/B1	P22626	1.02103	-1.24299	1.19478	0.872538	0.0918079	0.166071	0.9989	0.65602	0.548463
[Pyruvate dehydrogenase (acetyl-transferring)] kinase isozyme 1, mitochondrial	SL006921	PDK1	Q15118	1.15982	1.009	1.19454	0.416969	0.960079	0.322638	0.971029	0.999473	0.653514
Macrophage colony-stimulating factor 1 receptor	SL004153	M-CSF R	P07333	1.04967	1.00101	1.19445	0.585955	0.990757	0.0456048	0.991109	0.999473	0.303418
Tyrosine-protein kinase Lck	SL006916	LCK	P06239	-1.03305	-1.04116	1.19431	0.833658	0.790959	0.24585	0.9989	0.999473	0.620491
L-Selectin	SL002823	sL-Selectin	P14151	1.07822	-1.01724	1.19339	0.27736	0.800913	0.0112146	0.865026	0.999473	0.188651
Cell surface glycoprotein CD200 receptor 1	SL014288	MO2R1	Q8TD46	1.10655	1.08261	1.19206	0.196051	0.300986	0.0244894	0.784692	0.960128	0.253656
Junctional adhesion molecule-like	SL009202	JAML1	Q86YT9	1.03813	1.0065	1.19166	0.748491	0.954899	0.129958	0.9989	0.999473	0.511229
Insulin-like growth factor-binding protein 7	SL005087	IGFBP-7	Q16270	1.13143	-1.00059	1.19107	0.0630666	0.992656	0.0083567	0.431274	0.999473	0.162667
Prothrombin	SL000558	Prothrombin	P00734	-1.00245	-1.18108	1.19065	0.965119	0.00350417	0.0022842	0.9989	0.225475	0.0925396
Protein jagged-1	SL007328	JAG1	P78504	1.06833	1.00736	1.19012	0.270424	0.900406	0.00418652	0.857609	0.999473	0.121194
Glia-derived nexin	SL004457	Protease nexin I	P07093	-1.01077	-1.15656	1.18945	0.921517	0.176768	0.108312	0.9989	0.842336	0.490331
Interleukin-17 receptor A	SL004850	IL-17 sR	Q96F46	1.00689	1.01918	1.18684	0.968256	0.910784	0.314381	0.9989	0.999473	0.650103
Carbohydrate sulfotransferase 15	SL007502	ST4S6	Q7LFX5	1.1098	1.15479	1.18593	0.100503	0.0223961	0.00731626	0.572262	0.449691	0.149892
Ephrin type-B receptor 2	SL007179	EPHB2	P29323	1.09865	1.02221	1.18583	0.259299	0.787622	0.0400664	0.849354	0.999473	0.287605
Cation-independent mannose-6-phosphate receptor	SL003679	IGF-II receptor	P11717	-1.00946	-1.04162	1.18547	0.904584	0.597554	0.0307102	0.9989	0.999473	0.263394
Stromal cell-derived factor 1	SL004712	SDF-1	P48061	1.04346	1.01051	1.18477	0.547001	0.880077	0.017031	0.991109	0.999473	0.217055
Platelet glycoprotein 4	SL000668	CD36 ANTIGEN	P16671	1.01014	-1.03683	1.18445	0.946937	0.808261	0.258547	0.9989	0.999473	0.623376
Complement C4	SL000316	C4	\P0C0L4, P0C0L5\""	1.05231	-1.15322	1.1842	0.472479	0.0441311	0.0177564	0.971029	0.50653	0.217055
Interleukin-1 Receptor accessory protein	SL004588	IL-1 R AcP	Q9NPH3	1.12253	-1.00533	1.18397	0.374148	0.96668	0.188181	0.918673	0.999473	0.568066
Coagulation factor Xa	SL003324	Coagulation Factor Xa	P00742	1.12861	-1.0392	1.18255	0.0473626	0.514826	0.00592184	0.376837	0.999473	0.143783
Vascular endothelial growth factor A	SL000002	VEGF	P15692	1.14125	1.09279	1.18235	0.063425	0.200992	0.017699	0.431274	0.86975	0.217055
Chymase	SL005250	Chymase	P23946	1.04561	-1.19445	1.18164	0.696354	0.117286	0.140733	0.992902	0.723586	0.519242
Hemoglobin	SL000836	Hemoglobin	\P69905, P68871\""	-2.57701	-1.58045	1.18158	0.0184415	0.237574	0.665143	0.257043	0.903103	0.842657
3-hydroxyisobutyrate dehydrogenase, mitochondrial	SL008085	3HIDH	P31937	1.10725	1.02197	1.17954	0.178792	0.76871	0.0286181	0.759902	0.999473	0.258267
Metalloproteinase inhibitor 1	SL000591	TIMP-1	P01033	1.19702	1.02933	1.17886	0.00865888	0.658277	0.0141253	0.189412	0.999473	0.203324
C-type mannose receptor 2	SL008416	MRC2	Q9UBG0	1.00237	1.02032	1.1778	0.971171	0.754861	0.0133844	0.9989	0.999473	0.198829
Interleukin-27	SL006915	IL-27	Q8NEV9 Q14213	1.00229	1.02162	1.17745	0.976987	0.783495	0.0393735	0.9989	0.999473	0.287605
Thyroxine-binding globulin	SL000590	Thyroxine-Binding Globulin	P05543	1.07816	-1.04053	1.17743	0.25119	0.535927	0.0130993	0.842844	0.999473	0.198829
Phosphatidylinositol 3,4,5-trisphosphate 3-phosphatase and dual-specificity protein phosphatase PTEN	SL003761	pTEN	P60484	1.01093	1.00219	1.17632	0.958864	0.991553	0.434186	0.9989	0.999473	0.698286
Trypsin-1	SL000603	Trypsin	P07477	1.10409	1.0392	1.17577	0.332143	0.700569	0.10904	0.897103	0.999473	0.490331
Scavenger receptor cysteine-rich type 1 protein M130	SL005764	sCD163	Q86VB7	1.09326	1.0833	1.17552	0.391087	0.433247	0.116197	0.941445	0.999473	0.490331
Angiotensinogen	SL000271	Angiotensinogen	P01019	-1.03791	-1.05206	1.17431	0.530338	0.384505	0.00743484	0.991109	0.999473	0.149892
Neutrophil elastase	SL000401	Elastase	P08246	1.09065	-1.02829	1.17355	0.5716	0.852978	0.289995	0.991109	0.999473	0.628636
Insulin receptor	SL004125	IR	P06213	1.10623	1.01049	1.17326	0.351316	0.921607	0.135621	0.901445	0.999473	0.515541
Atrial natriuretic factor	SL002505	ANP	P01160	1.03611	-1.13343	1.17292	0.730765	0.21904	0.119029	0.994685	0.870762	0.490331
Bone sialoprotein 2	SL004660	BSP	P21815	1.20721	1.14702	1.17205	0.249842	0.392425	0.322773	0.842844	0.999473	0.653514
Tumor necrosis factor receptor superfamily member 1B	SL001800	TNF sR-II	P20333	1.16109	1.04449	1.17132	0.00973066	0.431016	0.00555266	0.189412	0.999473	0.13931
Angiopoietin-1	SL001995	Angiopoietin-1	Q15389	1.14606	-1.10927	1.16893	0.178949	0.296629	0.118354	0.759902	0.960128	0.490331
Transforming growth factor beta receptor type 3	SL005059	TGF-b R III	Q03167	1.10446	1.04864	1.16789	0.325592	0.631405	0.120463	0.891964	0.999473	0.490331
CD166 antigen	SL003166	ALCAM	Q13740	1.04665	-1.02845	1.16713	0.488733	0.664188	0.0194543	0.972525	0.999473	0.224122
Coagulation Factor X	SL000360	Coagulation Factor X	P00742	1.10142	-1.02212	1.16541	0.103456	0.70439	0.00988073	0.578228	0.999473	0.178796
Ras GTPase-activating protein 1	SL013754	RASA1	P20936	1.07625	1.03465	1.16527	0.511205	0.756282	0.166798	0.983221	0.999473	0.548463
Dual specificity mitogen-activated protein kinase kinase 4	SL007237	MP2K4	P45985	1.10813	-1.03195	1.16466	0.371196	0.77975	0.178598	0.917309	0.999473	0.562448
Tumor necrosis factor ligand superfamily member 6, soluble form	SL000633	Fas ligand, soluble	P48023	1.05072	1.07168	1.1622	0.676882	0.5532	0.200409	0.991109	0.999473	0.586081
Nidogen-1	SL000640	Nidogen	P14543	1.05847	1.06043	1.16199	0.423569	0.400542	0.0343652	0.971029	0.999473	0.273228
Chitotriosidase-1	SL006029	Chitotriosidase-1	Q13231	1.00983	1.05258	1.16155	0.957784	0.777854	0.410936	0.9989	0.999473	0.684288
Complement factor D	SL003327	Factor D	P00746	1.04528	-1.06481	1.16095	0.461281	0.288941	0.0136654	0.971029	0.960128	0.200366
Scavenger receptor class F member 1	SL005221	SREC-I	Q14162	1.05305	-1.15671	1.16069	0.449008	0.0329797	0.0292126	0.971029	0.465426	0.258267
Homeodomain-interacting protein kinase 3	SL010523	HIPK3	Q9H422	-1.0031	1.05686	1.15993	0.987442	0.774991	0.444168	0.9989	0.999473	0.702279
X-linked interleukin-1 receptor accessory protein-like 2	SL004849	IL-1 sR9	Q9NP60	1.01499	1.08376	1.15984	0.9254	0.606782	0.344064	0.9989	0.999473	0.669608
Homeobox protein NANOG	SL005235	NANOG	Q9H9S0	1.00442	1.04088	1.15892	0.975834	0.779683	0.305187	0.9989	0.999473	0.639186
Phosphoglycerate mutase 1	SL004820	Phosphoglycerate mutase 1	P18669	1.11415	1.07185	1.15888	0.409715	0.589546	0.253696	0.965697	0.999473	0.623376
Insulin-like growth factor-binding protein 2	SL000466	IGFBP-2	P18065	-1.00074	1.07365	1.15871	0.995642	0.594683	0.271983	0.9989	0.999473	0.62542
Reticulon-4	SL008309	RTN4	Q9NQC3	1.03536	-1.10518	1.15841	0.680535	0.230426	0.0799909	0.991109	0.890526	0.423989
Cathepsin D	SL000344	Cathepsin D	P07339	1.08704	-1.00404	1.15828	0.222643	0.95184	0.0311707	0.819731	0.999473	0.2646
Bone morphogenetic protein receptor type-2	SL004133	BMP RII	Q13873	1.10269	1.07443	1.15826	0.340858	0.47577	0.147272	0.900097	0.999473	0.533966
Melanoma-derived growth regulatory protein	SL001947	MIA	Q16674	-1.03875	1.01518	1.15783	0.633813	0.847499	0.0653118	0.991109	0.999473	0.380088
Olfactomedin-4	SL008590	Olfactomedin-4	Q6UX06	-1.04508	-1.00958	1.15759	0.702615	0.933029	0.200171	0.992902	0.999473	0.586081
Programmed cell death 1 ligand 2	SL004862	PD-L2	Q9BQ51	1.06548	1.09967	1.15686	0.369593	0.17329	0.0388119	0.917078	0.842336	0.287605
WAP, Kazal, immunoglobulin, Kunitz and NTR domain-containing protein 2	SL010391	WFKN2	Q8TEU8	1.02533	1.06954	1.15562	0.777743	0.441067	0.100538	0.9989	0.999473	0.476924
Ligand-dependent nuclear receptor corepressor-like protein	SL006698	transcription factor MLR1, isoform CRA_b	Q8N3X6	1.02233	1.04093	1.15482	0.770055	0.589227	0.0562559	0.9989	0.999473	0.348972
Antithrombin-III	SL000272	Antithrombin III	P01008	-1.04623	-1.19593	1.15471	0.527223	0.0130004	0.0438446	0.991109	0.349463	0.299452
Estradiol 17-beta-dehydrogenase 1	SL004253	17-beta-HSD 1	P14061	1.07464	1.03829	1.15441	0.315501	0.592772	0.0443669	0.886071	0.999473	0.299941
Intercellular adhesion molecule 1	SL002922	sICAM-1	P05362	1.12195	1.02096	1.15407	0.399423	0.876762	0.28644	0.949365	0.999473	0.628636
Complement decay-accelerating factor	SL004556	DAF	P08174	1.11172	1.06932	1.15312	0.150508	0.351896	0.0507756	0.701532	0.999473	0.323904
Luteinizing hormone	SL000506	Luteinizing hormone	\P01215, P01229\""	-1.02952	-1.12884	1.15296	0.804255	0.295565	0.220078	0.9989	0.960128	0.600814
Growth/differentiation factor 11/8	SL021043	GDF-11/8	O95390 O14793	1.09642	1.07948	1.15257	0.367601	0.445719	0.159353	0.917078	0.999473	0.541897
C5a anaphylatoxin	SL000320	C5a	P01031	1.11746	1.04069	1.152	0.322131	0.71643	0.200503	0.891964	0.999473	0.586081
Fibroblast growth factor receptor 1	SL003060	bFGF-R	P11362	1.05312	1.01368	1.15181	0.383986	0.815578	0.0178796	0.932302	0.999473	0.217055
Hepatitis A virus cellular receptor 2	SL007547	TIMD3	Q8TDQ0	1.0947	1.09668	1.15173	0.297012	0.279213	0.0999121	0.873879	0.960128	0.475952
Aggrecan core protein	SL004661	Aggrecan	P16112	1.17528	1.15504	1.151	0.137375	0.176515	0.187088	0.677599	0.842336	0.567641
Intercellular adhesion molecule 5	SL005169	sICAM-5	Q9UMF0	1.05675	1.00559	1.15064	0.635944	0.961175	0.22322	0.991109	0.999473	0.602907
Legumain	SL008909	LGMN	Q99538	1.25706	1.08026	1.15057	1.41673e-05	0.108698	0.00445543	0.00399873	0.680835	0.125754
Insulin-like growth factor-binding protein 5	SL004676	IGFBP-5	P24593	1.08735	1.0408	1.14953	0.19034	0.52209	0.0286611	0.781434	0.999473	0.258267
Endothelial cell-selective adhesion molecule	SL005160	ESAM	Q96AP7	1.12928	1.01541	1.14946	0.0204357	0.761368	0.00733005	0.264449	0.999473	0.149892
Bactericidal permeability-increasing protein	SL004511	BPI	P17213	1.18591	-1.25804	1.14927	0.47066	0.323911	0.548853	0.971029	0.971111	0.772637
Semaphorin-6A	SL005214	Semaphorin-6A	Q9H2E6	1.11113	1.09694	1.14892	0.245511	0.298841	0.121171	0.835443	0.960128	0.490331
Complement C4b	SL000318	C4b	P0C0L4 P0C0L5	-1.00295	1.04428	1.14787	0.98734	0.812124	0.450374	0.9989	0.999473	0.709166
Interleukin-6 receptor subunit beta	SL003872	gp130, soluble	P40189	1.03935	-1.00009	1.14774	0.5406	0.998834	0.0291946	0.991109	0.999473	0.258267
Dentin matrix acidic phosphoprotein 1	SL007403	DMP1	Q13316	1.03492	1.04433	1.14738	0.769125	0.705897	0.234218	0.9989	0.999473	0.610698
Alpha-1-antichymotrypsin complex	SL018548	alpha-1-antichymotrypsin complex	P01011	1.13677	-1.03945	1.14702	0.197647	0.690416	0.161205	0.784692	0.999473	0.544912
Fractalkine	SL000427	Fractalkine/CX3CL-1	P78423	1.01777	1.08702	1.14621	0.841986	0.338383	0.11985	0.9989	0.996713	0.490331
Placenta growth factor	SL002640	PlGF	P49763	1.06644	1.0394	1.14544	0.613851	0.757571	0.280291	0.991109	0.999473	0.628636
NT-3 growth factor receptor	SL004639	TrkC	Q16288	1.01547	-1.03013	1.14463	0.839231	0.689887	0.073181	0.9989	0.999473	0.401075
Membrane frizzled-related protein	SL010466	MFRP	Q9BY79	-1.03702	-1.02919	1.14344	0.807031	0.843978	0.360939	0.9989	0.999473	0.675904
Ferritin	SL000420	Ferritin	P02794 P02792	-1.57419	-1.73801	1.14208	0.0743463	0.0280655	0.590225	0.46848	0.449691	0.806617
Nuclear receptor subfamily 1 group D member 1	SL007145	NR1D1	P20393	1.0927	1.04786	1.1419	0.271202	0.553379	0.095976	0.857668	0.999473	0.461093
Neurogenic locus notch homolog protein 1	SL005703	Notch 1	P46531	1.06478	1.04881	1.14095	0.454204	0.5627	0.112657	0.971029	0.999473	0.490331
6-phosphogluconate dehydrogenase, decarboxylating	SL000247	6-Phosphogluconate dehydrogenase	P52209	-1.33587	-1.56158	1.13953	0.0478822	0.00246655	0.357336	0.376837	0.185649	0.675904
Alpha-2-macroglobulin	SL000252	a2-Macroglobulin	P01023	1.02218	-1.01638	1.13907	0.830411	0.871788	0.198954	0.9989	0.999473	0.586081
Tumor necrosis factor receptor superfamily member 11B	SL002539	OPG	O00300	1.03846	1.04562	1.13883	0.6434	0.577688	0.10819	0.991109	0.999473	0.490331
Sialoadhesin	SL001753	Sialoadhesin	Q9BZZ2	-1.01288	1.03294	1.13833	0.889566	0.72055	0.156077	0.9989	0.999473	0.539715
Roundabout homolog 2	SL007680	ROBO2	Q9HCK4	1.04768	1.03454	1.13825	0.431067	0.558637	0.0287308	0.971029	0.999473	0.258267
Lymphotoxin alpha2:beta1	SL000508	Lymphotoxin a2/b1	\P01374, Q06643\""	1.05011	1.02708	1.13824	0.594043	0.766691	0.154048	0.991109	0.999473	0.536792
Mitogen-activated protein kinase 11	SL007453	MK11	Q15759	-1.01268	1.04014	1.13802	0.956917	0.863715	0.573295	0.9989	0.999473	0.795148
Tyrosine-protein kinase ZAP-70	SL010519	ZAP70	P43403	1.05575	1.01562	1.13785	0.489439	0.840386	0.0973092	0.972525	0.999473	0.465517
C-C motif chemokine 25	SL003197	TECK	O15444	1.19196	1.07694	1.13762	0.272221	0.635688	0.41085	0.858485	0.999473	0.684288
Heterogeneous nuclear ribonucleoprotein A/B	SL009791	hnRNP A/B	Q99729	-1.14821	-1.25502	1.13737	0.289449	0.0789544	0.315101	0.865829	0.627743	0.650363
Vascular cell adhesion protein 1	SL001720	VCAM-1	P19320	1.03195	1.08586	1.13656	0.767723	0.432229	0.224004	0.9989	0.999473	0.60358
Complement C1q subcomponent	SL000309	C1q	P02745 P02746 P02747	-1.01692	-1.04136	1.13524	0.851124	0.644811	0.152355	0.9989	0.999473	0.536324
SLIT and NTRK-like protein 5	SL014070	SLIK5	O94991	1.07259	1.11005	1.13433	0.460737	0.264842	0.179346	0.971029	0.949403	0.562448
Desmoglein-2	SL004857	Desmoglein-2	Q14126	-1.01467	-1.05112	1.1343	0.863768	0.55067	0.13461	0.9989	0.999473	0.515541
Complement factor B	SL000414	Factor B	P00751	1.14478	-1.01039	1.13373	0.0426037	0.872426	0.0549685	0.360497	0.999473	0.34287
ICOS ligand	SL004853	B7-H2	O75144	-1.09124	-1.23843	1.13369	0.452643	0.0645133	0.273372	0.971029	0.558153	0.62542
Pituitary adenylate cyclase-activating polypeptide 38	SL011498	PACAP-38	P18509	1.21906	1.08884	1.13336	0.00716373	0.227725	0.078166	0.175823	0.889625	0.420235
C-C motif chemokine 27	SL003168	CTACK	Q9Y4X3	1.0269	1.02013	1.13324	0.699342	0.767821	0.0677578	0.992902	0.999473	0.384415
Tumor necrosis factor receptor superfamily member 6B	SL003739	DcR3	O95407	1.06198	1.03306	1.13277	0.600219	0.772775	0.270816	0.991109	0.999473	0.62542
Arylsulfatase A	SL005392	Arylsulfatase A	P15289	1.06159	1.0437	1.13156	0.711221	0.787376	0.436856	0.994685	0.999473	0.69959
Advanced glycosylation end product-specific receptor, soluble	SL003680	sRAGE	Q15109	-1.04419	1.02905	1.13102	0.743126	0.825193	0.344011	0.9989	0.999473	0.669608
Bone morphogenetic protein 6	SL003993	BMP-6	P22004	-1.05044	1.03036	1.13079	0.425054	0.621075	0.0456948	0.971029	0.999473	0.303418
Insulin	SL000021	Insulin	P01308	1.08407	-1.16323	1.13067	0.71963	0.494422	0.57865	0.994685	0.999473	0.798651
Beta-2-microglobulin	SL000283	b2-Microglobulin	P61769	1.07761	-1.00299	1.13048	0.211997	0.959308	0.0394295	0.803171	0.999473	0.287605
Cathepsin S	SL004673	Cathepsin S	P25774	1.13892	1.06427	1.13029	0.0346182	0.296052	0.0426109	0.32635	0.960128	0.295139
Tumor necrosis factor receptor superfamily member 21	SL004871	DR6	O75509	1.13571	1.07205	1.12995	0.0761973	0.319293	0.08301	0.469924	0.971111	0.431881
Serotransferrin	SL000601	Transferrin	P02787	1.02142	-1.08201	1.12879	0.590992	0.0453268	0.00262736	0.991109	0.51174	0.0988761
Neuropilin-1	SL006397	NRP1	O14786	-1.0021	-1.04477	1.12819	0.977827	0.556016	0.108367	0.9989	0.999473	0.490331
Leukocyte immunoglobulin-like receptor subfamily B member 2	SL005191	ILT-4	Q8N423	1.03352	1.03345	1.12806	0.68253	0.677823	0.13168	0.991733	0.999473	0.512645
Platelet-derived growth factor C	SL011071	PDGF-CC	Q9NRA1	1.03245	1.02973	1.12804	0.755648	0.771416	0.234832	0.9989	0.999473	0.610887
Cell adhesion molecule-related/down-regulated by oncogenes	SL014092	CDON	Q4KMG0	1.02203	1.01786	1.12776	0.796369	0.83103	0.150869	0.9989	0.999473	0.536324
Kallikrein-5	SL003863	kallikrein 5	Q9Y337	1.00714	1.01181	1.12708	0.924621	0.873705	0.109299	0.9989	0.999473	0.490331
Chordin-like protein 1	SL009400	CRDL1	Q9BU40	1.10189	1.09251	1.12606	0.141804	0.172213	0.0687144	0.687111	0.842336	0.385963
Interleukin-22 receptor subunit alpha-2	SL005183	IL-22BP	Q969J5	1.15211	1.0901	1.12501	0.192777	0.417239	0.269192	0.784692	0.999473	0.625345
Angiogenin	SL000003	Angiogenin	P03950	-1.0042	1.00841	1.12426	0.958795	0.916293	0.14536	0.9989	0.999473	0.531104
Iduronate 2-sulfatase	SL008639	IDS	P22304	1.05193	-1.01058	1.12356	0.708343	0.936878	0.382333	0.994685	0.999473	0.683271
SLAM family member 5	SL008588	SLAF5	Q9UIB8	1.01054	-1.10269	1.12333	0.843416	0.0647636	0.0289603	0.9989	0.558153	0.258267
Contactin-4	SL010454	Contactin-4	Q8IWV2	1.04473	1.00428	1.12317	0.574617	0.955518	0.132727	0.991109	0.999473	0.513182
Protein disulfide-isomerase	SL004901	Protein disulfide-isomerase	P07237	1.18117	1.02206	1.12292	0.00333904	0.684492	0.034174	0.162712	0.999473	0.273228
Neurexin-3-beta	SL008728	NRX3B	Q9HDB5	1.06631	1.05949	1.12289	0.320698	0.362701	0.0708912	0.891793	0.999473	0.392997
Vascular endothelial growth factor receptor 2	SL003201	VEGF sR2	P35968	1.00192	-1.0129	1.12245	0.982469	0.881273	0.18158	0.9989	0.999473	0.565702
Gelsolin	SL005572	Gelsolin	P06396	1.06607	-1.0517	1.12243	0.262457	0.367952	0.042063	0.851475	0.999473	0.293143
Protein E7_HPV18	SL004698	HPV E7 Type18	P06788	1.06081	1.06344	1.12241	0.618365	0.597374	0.322863	0.991109	0.999473	0.653514
Heterogeneous nuclear ribonucleoprotein K	SL002756	hnRNP K	P61978	1.04181	1.02347	1.12189	0.830512	0.90178	0.541317	0.9989	0.999473	0.766809
Brother of CDO	SL013490	BOC	Q9BWV1	1.22489	1.15172	1.12079	0.0395252	0.140947	0.2331	0.351369	0.772472	0.60919
Eukaryotic translation initiation factor 4E-binding protein 2	SL008378	4EBP2	Q13542	1.0061	-1.00011	1.12076	0.952649	0.999131	0.260128	0.9989	0.999473	0.623376
Granulins	SL007173	GRN	P28799	1.12413	1.04402	1.12016	0.166654	0.601679	0.172147	0.734968	0.999473	0.552142
Hepatocyte growth factor activator	SL006512	HGFA	Q04756	1.03367	-1.04024	1.12015	0.785723	0.741731	0.344918	0.9989	0.999473	0.669608
Cathepsin B	SL000343	Cathepsin B	P07858	1.07045	1.06204	1.12001	0.348878	0.398995	0.115056	0.901445	0.999473	0.490331
Protein Wnt-7a	SL009951	WNT7A	O00755	1.0733	1.01451	1.11922	0.510574	0.89134	0.287821	0.983221	0.999473	0.628636
Bone morphogenetic protein 10	SL007056	BMP10	O95393	1.09292	1.11994	1.11909	0.318057	0.196514	0.199479	0.888828	0.86975	0.586081
beta-nerve growth factor	SL000305	b-NGF	P01138	1.02487	1.02495	1.11906	0.892573	0.890304	0.529716	0.9989	0.999473	0.759911
Thrombin	SL000586	Thrombin	P00734	1.17813	1.05493	1.11901	0.123076	0.605428	0.279206	0.638485	0.999473	0.628636
Angiopoietin-1 receptor, soluble	SL003200	sTie-2	Q02763	1.0925	1.0429	1.1186	0.127238	0.457685	0.0507803	0.652472	0.999473	0.323904
Lysosome membrane protein 2	SL005197	LIMP II	Q14108	1.05277	1.02914	1.11808	0.547068	0.731865	0.186176	0.991109	0.999473	0.567641
Epidermal growth factor receptor	SL002644	ERBB1	P00533	1.05878	-1.00361	1.11758	0.462699	0.962326	0.148489	0.971029	0.999473	0.533966
Casein kinase II subunit alpha	SL007324	CSK21	P68400	1.02919	1.01492	1.11743	0.702256	0.841196	0.13681	0.992902	0.999473	0.515541
Adiponectin	SL004258	Adiponectin	Q15848	1.05721	-1.07004	1.11729	0.605762	0.523002	0.296781	0.991109	0.999473	0.629823
Endostatin	SL000403	Endostatin	P39060	1.05809	-1.01944	1.11686	0.465696	0.799802	0.148981	0.971029	0.999473	0.533966
Interleukin-8	SL000039	IL-8	P10145	1.06324	-1.03997	1.1164	0.618036	0.745523	0.363396	0.991109	0.999473	0.675904
Interleukin-27 receptor subunit alpha	SL005223	TCCR	Q6UWB1	1.13992	1.03672	1.1159	0.343707	0.789998	0.4192	0.900097	0.999473	0.686904
Baculoviral IAP repeat-containing protein 3	SL003728	cIAP-2	Q13489	1.01926	1.00064	1.11558	0.888814	0.996198	0.415867	0.9989	0.999473	0.686904
C-X-C motif chemokine 16	SL004016	CXCL16, soluble	Q9H2A7	1.07001	1.00906	1.11491	0.385808	0.906048	0.158234	0.934715	0.999473	0.539715
MAP kinase-activated protein kinase 5	SL010504	MAPK5	Q8IW41	1.03413	1.00149	1.11482	0.801996	0.990934	0.409744	0.9989	0.999473	0.684288
Vitamin K-dependent protein S	SL000049	Protein S	P07225	1.00704	-1.07887	1.11318	0.901259	0.17551	0.0576264	0.9989	0.842336	0.351677
Fibroblast growth factor 20	SL004338	FGF-20	Q9NP95	-1.00645	1.00069	1.11317	0.967939	0.996504	0.496239	0.9989	0.999473	0.745018
Lysozyme C	SL000510	Lysozyme	P61626	-1.01214	-1.1396	1.11279	0.863473	0.0620545	0.125141	0.9989	0.558153	0.499879
OX-2 membrane glycoprotein	SL014268	OX2G	P41217	1.14149	1.1033	1.11205	0.0545026	0.143297	0.114383	0.403432	0.774076	0.490331
Oncostatin-M	SL000530	OSM	P13725	1.05029	1.0412	1.11194	0.463023	0.538532	0.109428	0.971029	0.999473	0.490331
CMRF35-like molecule 6	SL014270	CLM6	Q08708	1.10437	1.04847	1.11186	0.148449	0.480221	0.11684	0.701532	0.999473	0.490331
C-C motif chemokine 3	SL000519	MIP-1a	P10147	1.14754	-1.00255	1.11116	0.300398	0.984388	0.418718	0.873879	0.999473	0.686904
Cadherin-5	SL002081	Cadherin-5	P33151	1.01084	-1.01166	1.11087	0.911961	0.903678	0.274764	0.9989	0.999473	0.62542
Discoidin domain-containing receptor 2	SL004120	Discoidin domain receptor 2	Q16832	1.01051	1.07002	1.1103	0.928963	0.557697	0.365718	0.9989	0.999473	0.678394
Neutrophil gelatinase-associated lipocalin	SL000695	Lipocalin 2	P80188	1.1877	1.06056	1.11026	0.169182	0.630018	0.392518	0.742496	0.999473	0.684288
Immunoglobulin M	SL000468	IgM	P01871	1.01976	-1.05461	1.10989	0.870682	0.652765	0.378834	0.9989	0.999473	0.683115
Tumor necrosis factor receptor superfamily member 27	SL005233	XEDAR	Q9HAV5	1.03715	1.02767	1.10904	0.66067	0.738101	0.207702	0.991109	0.999473	0.593201
Bone morphogenetic protein receptor type-1A	SL004080	BMPR1A	P36894	1.11333	1.09131	1.1087	0.283999	0.374079	0.294551	0.865829	0.999473	0.628636
Lymphatic vessel endothelial hyaluronic acid receptor 1	SL008904	LYVE1	Q9Y5Y7	1.00414	-1.00804	1.10845	0.944015	0.889896	0.0789538	0.9989	0.999473	0.422459
dCTP pyrophosphatase 1	SL011809	XTP3A	Q9H773	1.15041	1.23814	1.10767	0.179124	0.0392079	0.316692	0.759902	0.497368	0.652454
Protein jagged-2	SL007774	JAG2	Q9Y219	1.08772	1.04423	1.10745	0.235432	0.532421	0.144048	0.835443	0.999473	0.529739
Granulysin	SL000678	Granulysin	P22749	1.06472	-1.03766	1.10651	0.680756	0.804924	0.499724	0.991109	0.999473	0.746035
Alpha-2-antiplasmin	SL000250	a2-Antiplasmin	P08697	1.13269	-1.00183	1.10648	0.029968	0.973659	0.0710109	0.312532	0.999473	0.392997
Toll-like receptor 4:Lymphocyte antigen 96 complex	SL018625	TLR4:MD-2 complex	O00206 Q9Y6Y9	1.06454	-1.00234	1.10559	0.517389	0.980329	0.291816	0.990055	0.999473	0.628636
Scavenger receptor class F member 2	SL005222	SREC-II	Q96GP6	1.06285	1.01585	1.10554	0.308751	0.788377	0.0907588	0.873879	0.999473	0.445507
Tumor necrosis factor ligand superfamily member 8	SL004635	CD30 Ligand	P32971	1.09602	1.07441	1.10493	0.169937	0.272777	0.129187	0.742496	0.953452	0.511229
Activated Protein C	SL003974	Activated Protein C	P04070	1.02967	1.04192	1.10483	0.646469	0.512487	0.115065	0.991109	0.999473	0.490331
Cytoplasmic protein NCK1	SL006091	NCK1	P16333	1.04711	1.00158	1.10463	0.559193	0.983669	0.201417	0.991109	0.999473	0.586081
Mannan-binding lectin serine protease 1	SL011049	MASP3	P48740	1.07295	1.07405	1.10459	0.389648	0.374535	0.217686	0.939983	0.999473	0.600814
Complement C2	SL002525	C2	P06681	1.03113	-1.00483	1.10388	0.699947	0.950787	0.208908	0.992902	0.999473	0.593201
C-X-C motif chemokine 5	SL003169	ENA-78	P42830	1.12168	-1.03172	1.10278	0.284166	0.765886	0.352503	0.865829	0.999473	0.673394
Adhesion G-protein coupled receptor G5	SL014094	GP114	Q8IZF4	-1.06342	-1.01287	1.10266	0.659987	0.925744	0.47732	0.991109	0.999473	0.729222
Glycylpeptide N-tetradecanoyltransferase 1	SL006476	NMT1	P30419	1.02114	-1.17267	1.10202	0.904856	0.356193	0.572727	0.9989	0.999473	0.795148
GDNF family receptor alpha-2	SL004143	GFRa-2	O00451	1.09274	1.07327	1.10176	0.278571	0.378497	0.228809	0.865829	0.999473	0.607893
Interleukin-6 receptor subunit alpha	SL001943	IL-6 sRa	P08887	1.04152	1.00632	1.10158	0.626194	0.938753	0.240821	0.991109	0.999473	0.617884
Brain-specific serine protease 4	SL012822	BSSP4	Q9GZN4	1.06958	1.06269	1.10157	0.52378	0.557435	0.351778	0.991109	0.999473	0.673394
Nidogen-2	SL008193	NID2	Q14112	1.05152	1.02985	1.10086	0.439477	0.644457	0.135103	0.971029	0.999473	0.515541
Cyclin-dependent kinase 5:Cyclin-dependent kinase 5 activator 1 complex	SL010496	CDK5/p35	Q00535 Q15078	1.04828	1.04252	1.09797	0.440553	0.487982	0.122639	0.971029	0.999473	0.494498
Tumor necrosis factor receptor superfamily member 17	SL004672	BCMA	Q02223	1.01708	-1.00054	1.09728	0.841619	0.994808	0.267383	0.9989	0.999473	0.625
Plasminogen activator inhibitor 1	SL000006	PAI-1	P05121	1.20116	-1.03467	1.0966	0.201524	0.807722	0.510936	0.784692	0.999473	0.749756
Serine/threonine-protein kinase pim-1	SL002702	PIM1	P11309	1.07251	1.02544	1.09629	0.507998	0.808687	0.377038	0.983221	0.999473	0.683115
Protein FAM107B	SL016129	FAM107B	Q9H098	1.10132	-1.00324	1.09606	0.108281	0.955764	0.120067	0.596338	0.999473	0.490331
Integrin alpha-V: beta-5 complex	SL003182	Integrin aVb5	\P06756, P18084\""	-1.01183	-1.0319	1.09496	0.93855	0.834043	0.545565	0.9989	0.999473	0.769929
Complement component C6	SL000322	C6	P13671	-1.06575	-1.06367	1.09457	0.482549	0.488517	0.311696	0.97112	0.999473	0.648075
cGMP-inhibited 3',5'-cyclic phosphodiesterase A	SL016553	PDE3A	Q14432	1.01523	-1.08701	1.09455	0.825234	0.217668	0.182405	0.9989	0.86975	0.565702
Serine/threonine-protein kinase 17B	SL016566	DRAK2	O94768	1.07008	-1.00804	1.09335	0.26741	0.893249	0.138598	0.856293	0.999473	0.516169
Proprotein convertase subtilisin/kexin type 7	SL014069	PCSK7	Q16549	1.28695	1.12246	1.09325	0.0291879	0.301595	0.424481	0.310817	0.960128	0.691543
Matrix metalloproteinase-14	SL002646	MMP-14	P50281	1.11156	1.0424	1.09239	0.307452	0.682303	0.384907	0.873879	0.999473	0.683271
Transcription factor IIIB 90 kDa subunit	SL016130	BRF-1	Q92994	1.05464	-1.03002	1.09223	0.58794	0.758969	0.361643	0.991109	0.999473	0.675904
Coagulation Factor V	SL000622	Coagulation Factor V	P12259	1.00112	-1.0952	1.09219	0.986838	0.176823	0.190102	0.9989	0.842336	0.57212
Tumor necrosis factor ligand superfamily member 13B	SL004327	BAFF	Q9Y275	1.20907	1.14443	1.09161	0.0280832	0.108718	0.29419	0.302899	0.680835	0.628636
Interleukin-11 receptor subunit alpha	SL007423	IL-11 RA	Q14626	1.04633	1.05009	1.09145	0.645615	0.613595	0.367099	0.991109	0.999473	0.678394
Interleukin-3	SL000479	IL-3	P08700	1.06318	-1.01321	1.09139	0.303549	0.821791	0.13699	0.873879	0.999473	0.515541
Breast cancer anti-estrogen resistance protein 3	SL014470	BCAR3	O75815	1.02983	1.0113	1.09115	0.7274	0.892031	0.294439	0.994685	0.999473	0.628636
Interleukin-22 receptor subunit alpha-1	SL007806	IL22RA1	Q8N6P7	1.09761	1.02951	1.09102	0.0670205	0.555347	0.0808522	0.437377	0.999473	0.424568
Interleukin-7 receptor subunit alpha	SL005189	IL-7 Ra	P16871	1.05649	1.03454	1.08978	0.43256	0.621056	0.21327	0.971029	0.999473	0.598961
Decorin	SL004081	Bone proteoglycan II	P07585	1.01194	1.04713	1.08946	0.876678	0.540745	0.256988	0.9989	0.999473	0.623376
Urokinase-type plasminogen activator	SL000613	uPA	P00749	1.04347	1.07221	1.08938	0.51383	0.277887	0.183891	0.986588	0.960128	0.565702
Alpha-L-iduronidase	SL010368	IDUA	P35475	1.34163	1.12766	1.08927	0.180384	0.574834	0.689537	0.759902	0.999473	0.857364
Prokineticin-1	SL004332	EG-VEGF	P58294	1.01793	-1.03386	1.08819	0.824815	0.673195	0.286385	0.9989	0.999473	0.628636
Thymidylate synthase	SL000142	TS	P04818	1.13791	1.0283	1.08793	0.199554	0.776457	0.392554	0.784692	0.999473	0.684288
Tenascin	SL003198	Tenascin	P24821	1.11846	-1.00085	1.08739	0.303632	0.993601	0.432478	0.873879	0.999473	0.697639
Matrilin-2	SL010465	MATN2	O00339	1.05223	1.07897	1.08735	0.427557	0.229755	0.186314	0.971029	0.890526	0.567641
Galectin-8	SL005167	Galectin-8	O00214	1.09904	1.04347	1.08656	0.366653	0.67805	0.418979	0.917078	0.999473	0.686904
Platelet endothelial cell adhesion molecule	SL001721	PECAM-1	P16284	-1.00385	1.01258	1.08628	0.91231	0.715559	0.0184781	0.9989	0.999473	0.219597
Ubiquitin	SL004070	Ubiquitin	P62979	-1.39229	-1.30478	1.08557	0.0418915	0.0940765	0.601344	0.360497	0.663827	0.809529
Hepatocyte growth factor-like protein	SL005202	MSP	P26927	1.02356	1.04795	1.08502	0.930919	0.859176	0.757297	0.9989	0.999473	0.896214
Insulin-like growth factor-binding protein 6	SL005172	IGFBP-6	P24592	1.08221	1.06607	1.08465	0.21862	0.30963	0.198132	0.819731	0.960128	0.586081
Transmembrane glycoprotein NMB	SL007429	GPNMB	Q14956	1.04169	1.02232	1.08451	0.62377	0.787168	0.322995	0.991109	0.999473	0.653514
RNA-binding protein 39	SL011535	RBM39	Q14498	1.13216	-1.10208	1.08425	0.17617	0.279657	0.367551	0.759143	0.960128	0.678394
Netrin receptor UNC5C	SL005230	UNC5H3	O95185	1.07044	1.07561	1.08389	0.350691	0.30948	0.26184	0.901445	0.960128	0.623376
T-lymphocyte activation antigen CD80	SL003738	B7	P33681	1.06875	1.04798	1.08347	0.303932	0.459932	0.208198	0.873879	0.999473	0.593201
N-acetylglucosamine-6-sulfatase	SL008504	GNS	P15586	1.06847	1.02633	1.08183	0.47844	0.776721	0.392102	0.971029	0.999473	0.684288
Hemojuvelin	SL010469	RGM-C	Q6ZVN8	1.06165	1.08127	1.08169	0.431362	0.296609	0.294251	0.971029	0.960128	0.628636
Cadherin-15	SL007295	CAD15	P55291	1.05442	1.03553	1.08031	0.344373	0.525187	0.162645	0.900097	0.999473	0.547858
C-X-C motif chemokine 10	SL003183	IP-10	P02778	1.17665	1.15377	1.08019	0.0568368	0.0873379	0.35221	0.410144	0.632846	0.673394
C-C motif chemokine 16	SL003300	HCC-4	O15467	-1.1446	1.00733	1.07937	0.458934	0.967425	0.669435	0.971029	0.999473	0.842657
Mitochondrial glutamate carrier 2	SL016563	GHC2	Q9H1K4	1.03664	-1.00118	1.07911	0.388704	0.976904	0.0665363	0.939715	0.999473	0.381721
Interleukin-18 receptor 1	SL004152	IL-18 Ra	Q13478	-1.00567	1.04231	1.07904	0.948064	0.627239	0.37386	0.9989	0.999473	0.681648
Dipeptidyl peptidase 1	SL007280	CATC	P53634	1.06328	1.04559	1.07872	0.355157	0.493444	0.246218	0.90438	0.999473	0.620491
Tryptase gamma	SL010619	TPSG1	Q9NRR2	1.01026	1.08015	1.07831	0.90759	0.374066	0.384666	0.9989	0.999473	0.683271
Wnt inhibitory factor 1	SL004652	WIF-1	Q9Y5W5	1.13342	1.06536	1.07792	0.0588338	0.325462	0.24471	0.420401	0.971111	0.620491
Neuroblastoma suppressor of tumorigenicity 1	SL005156	DAN	P41271	1.1398	1.18455	1.07756	0.165892	0.0696741	0.41829	0.73448	0.591444	0.686904
Group 10 secretory phospholipase A2	SL004067	GX	O15496	-1.0391	-1.00275	1.07741	0.691176	0.976854	0.432874	0.99203	0.999473	0.697639
Biglycan	SL007804	BGN	P21810	1.04314	1.10868	1.07672	0.637867	0.244359	0.402852	0.991109	0.917128	0.684288
CD109 antigen	SL008773	CD109	Q6YHK3	1.00067	1.01678	1.07651	0.994328	0.857217	0.426508	0.9989	0.999473	0.693065
Delta-like protein 1	SL006970	DLL1	O00548	1.08588	1.06571	1.07616	0.197693	0.309913	0.242243	0.784692	0.960128	0.617884
X-ray repair cross-complementing protein 6	SL004301	Ku70	P12956	1.08102	-1.07397	1.07611	0.392046	0.424714	0.411973	0.941744	0.999473	0.685002
Ciliary neurotrophic factor	SL004331	CNTF	P26441	1.03822	1.03527	1.07608	0.579532	0.602159	0.272141	0.991109	0.999473	0.62542
Cysteine-rich secretory protein 3	SL007284	CRIS3	P54108	-1.01299	-1.04874	1.07607	0.823791	0.404642	0.201083	0.9989	0.999473	0.586081
Disintegrin and metalloproteinase domain-containing protein 9	SL004642	ADAM 9	Q13443	1.09115	1.07547	1.07527	0.304529	0.382838	0.384057	0.873879	0.999473	0.683271
Tyrosine-protein kinase Fgr	SL006912	FGR	P09769	1.04274	-1.09712	1.07521	0.801692	0.571741	0.658008	0.9989	0.999473	0.83805
Interleukin-25	SL004351	IL-17E	Q9H293	1.02162	1.14454	1.07519	0.858475	0.254754	0.539174	0.9989	0.933823	0.764733
SPARC	SL000532	ON	P09486	1.17807	-1.09985	1.07504	0.241555	0.487136	0.597001	0.835443	0.999473	0.80817
Neurexin-1-beta	SL009054	NRX1B	P58400	1.11128	1.04777	1.07492	0.340071	0.666643	0.505312	0.900097	0.999473	0.747548
Ephrin type-B receptor 6	SL008414	EphB6	O15197	1.13946	1.09206	1.07412	0.0375746	0.149406	0.240378	0.34211	0.790161	0.617884
Intercellular adhesion molecule 2	SL003177	sICAM-2	P13598	1.04169	1.06111	1.07383	0.653608	0.507655	0.426643	0.991109	0.999473	0.693065
Plexin-C1	SL006406	PLXC1	O60486	1.04383	-1.00116	1.07378	0.582767	0.987928	0.354697	0.991109	0.999473	0.6753
Nicotinamide phosphoribosyltransferase	SL003685	PBEF	P43490	-1.03871	-1.00113	1.07343	0.718167	0.991267	0.49376	0.994685	0.999473	0.742283
Kallikrein-12	SL003916	kallikrein 12	Q9UKR0	1.06589	1.0074	1.07325	0.580951	0.948171	0.533872	0.991109	0.999473	0.761037
Angiopoietin-related protein 3	SL006803	ANGL3	Q9Y5C1	-1.08521	-1.03515	1.07322	0.543192	0.793513	0.592741	0.991109	0.999473	0.806617
Dual specificity tyrosine-phosphorylation-regulated kinase 3	SL013570	DYRK3	O43781	1.016	1.02739	1.07212	0.755797	0.590379	0.168277	0.9989	0.999473	0.548727
Alpha-(1,3)-fucosyltransferase 5	SL014008	FUT5	Q11128	1.16116	1.01424	1.07124	0.260185	0.913166	0.596124	0.849354	0.999473	0.807952
72 kDa type IV collagenase	SL000124	MMP-2	P08253	1.05055	1.07635	1.07115	0.530865	0.342417	0.374937	0.991109	0.998704	0.681648
Receptor-type tyrosine-protein kinase FLT3	SL004636	Flt-3	P36888	-1.03373	-1.10267	1.07083	0.668637	0.202266	0.370235	0.991109	0.86975	0.679938
Hepatocyte growth factor receptor	SL000134	Met	P08581	-1.08511	1.01636	1.07073	0.340453	0.84656	0.416442	0.900097	0.999473	0.686904
Myeloperoxidase	SL001796	Myeloperoxidase	P05164	1.12081	1.07151	1.07067	0.195617	0.423038	0.428286	0.784692	0.999473	0.694734
Platelet glycoprotein VI	SL008759	GPVI	Q9HCN6	-1.07909	-1.37312	1.07064	0.531457	0.00986296	0.567824	0.991109	0.28552	0.792426
Chromobox protein homolog 5	SL009768	CBX5	P45973	-1.01403	1.01248	1.07062	0.789093	0.808502	0.185646	0.9989	0.999473	0.567641
Proto-oncogene tyrosine-protein kinase receptor Ret	SL010378	RET	P07949	-1.0101	1.04158	1.07021	0.903502	0.617326	0.406253	0.9989	0.999473	0.684288
Serine/threonine-protein kinase PLK1	SL005258	PLK-1	P53350	1.02335	1.05276	1.07013	0.687649	0.363394	0.232065	0.99203	0.999473	0.607893
Cell adhesion molecule 1	SL004805	Nectin-like protein 2	Q9BY67	1.0694	1.0592	1.06988	0.335408	0.40032	0.323823	0.900097	0.999473	0.654018
Cystatin-D	SL008382	CYTD	P28325	-1.0508	-1.01904	1.06921	0.790842	0.918157	0.715519	0.9989	0.999473	0.87255
Tumor necrosis factor receptor superfamily member 12A	SL004366	TWEAKR	Q9NP84	-1.03854	1.09622	1.06904	0.938059	0.847658	0.888958	0.9989	0.999473	0.956753
Keratin, type I cytoskeletal 18	SL000655	Keratin 18	P05783	-1.08899	-1.11641	1.06899	0.564782	0.449615	0.646388	0.991109	0.999473	0.83023
Apolipoprotein D	SL005361	Apo D	P05090	1.06299	1.04746	1.06752	0.2593	0.382461	0.219984	0.849354	0.999473	0.600814
Pituitary adenylate cyclase-activating polypeptide 27	SL011508	PACAP-27	P18509	1.09212	-1.00018	1.06741	0.343222	0.998414	0.474429	0.900097	0.999473	0.727759
CD97 antigen	SL004726	CD97	P48960	1.02204	1.05699	1.06703	0.657447	0.253563	0.182246	0.991109	0.933823	0.565702
Ephrin type-A receptor 10	SL014294	EPHAA	Q5JZY3	1.01852	1.01798	1.06678	0.881597	0.88302	0.593846	0.9989	0.999473	0.806801
Kallikrein-8	SL003915	kallikrein 8	O60259	-1.00003	-1.03956	1.0667	0.999822	0.77574	0.635582	0.999822	0.999473	0.825745
Tissue factor pathway inhibitor	SL001998	TFPI	P10646	1.07608	1.05217	1.06666	0.329094	0.489981	0.381628	0.894382	0.999473	0.683271
Endothelial cell-specific molecule 1	SL010458	Endocan	Q9NQ30	-1.10902	1.12092	1.0664	0.30774	0.252738	0.51786	0.873879	0.933823	0.755564
Kallikrein-4	SL003800	Kallikrein 4	Q9Y5K2	-1.00868	1.00335	1.06621	0.865655	0.946851	0.204871	0.9989	0.999473	0.593201
Cadherin-1	SL000055	Cadherin E	P12830	1.02169	-1.01303	1.06611	0.759382	0.850773	0.354074	0.9989	0.999473	0.675253
Serine/threonine-protein kinase Chk1	SL006911	CHK1	O14757	1.0004	1.03998	1.06538	0.995169	0.549301	0.334578	0.9989	0.999473	0.6627
CD27 antigen	SL004134	CD27	P26842	1.01825	-1.00434	1.06529	0.784465	0.94679	0.332242	0.9989	0.999473	0.660526
Troponin I, cardiac muscle	SL001761	Troponin I	P19429	1.04323	1.10344	1.06492	0.622439	0.246138	0.457087	0.991109	0.917128	0.713763
Ephrin-A5	SL004141	Ephrin-A5	P52803	1.05055	1.05978	1.06443	0.509722	0.429884	0.396116	0.983221	0.999473	0.684288
BDNF/NT-3 growth factors receptor	SL004160	TrkB	Q16620	1.02081	1.0143	1.06425	0.695188	0.783331	0.230643	0.992902	0.999473	0.607893
Tumor necrosis factor ligand superfamily member 15	SL004686	TNFSF15	O95150	-1.02197	1.05548	1.06415	0.757594	0.436224	0.370383	0.9989	0.999473	0.679938
Interleukin-17B	SL004350	IL-17B	Q9UHF5	1.03443	-1.01583	1.06391	0.63444	0.822213	0.376916	0.991109	0.999473	0.683115
Granzyme A	SL004298	granzyme A	P12544	1.12067	1.05045	1.06383	0.255233	0.61534	0.527798	0.849354	0.999473	0.759756
Coiled-coil domain-containing protein 80	SL010390	URB	Q76M96	1.10859	1.24348	1.06337	0.0657672	0.000162588	0.259971	0.431693	0.0183562	0.623376
CD48 antigen	SL010450	CD48	P09326	1.09027	1.0705	1.06331	0.146013	0.241965	0.291185	0.698512	0.91364	0.628636
Proteasome activator complex subunit 3	SL005308	PSME3	P61289	1.06945	1.02407	1.06274	0.290655	0.702067	0.32943	0.865829	0.999473	0.658913
C-C motif chemokine 5	SL000563	RANTES	P13501	-1.02718	-1.27909	1.06261	0.873465	0.140515	0.713711	0.9989	0.772472	0.87255
Macrophage migration inhibitory factor	SL003080	MIF	P14174	-1.23731	-1.18593	1.06248	0.143998	0.232289	0.669498	0.691804	0.892022	0.842657
Antileukoproteinase	SL001888	SLPI	P03973	-1.03409	1.02128	1.06204	0.691947	0.800018	0.469796	0.99203	0.999473	0.72459
Interleukin-17 receptor B	SL005174	IL-17B R	Q9NRM6	1.06937	1.0515	1.06198	0.714026	0.780017	0.738056	0.994685	0.999473	0.8799
Interleukin-10 receptor subunit beta	SL004147	IL-10 Rb	Q08334	1.09486	1.09363	1.06197	0.121912	0.120073	0.293603	0.637215	0.732768	0.628636
Low affinity immunoglobulin epsilon Fc receptor	SL002706	CD23	P06734	1.06542	1.11655	1.06197	0.472568	0.205653	0.487898	0.971029	0.86975	0.737399
Interleukin-23 receptor	SL005185	IL-23 R	Q5VWK5	-1.1118	-1.07941	1.06194	0.273934	0.420975	0.526366	0.86148	0.999473	0.758961
R-spondin-2	SL013989	RSPO2	Q6UXX9	-1.04145	-1.06075	1.06188	0.484869	0.30315	0.29453	0.972351	0.960128	0.628636
A disintegrin and metalloproteinase with thrombospondin motifs 4	SL004625	ADAMTS-4	O75173	1.02568	1.02166	1.06155	0.730853	0.767371	0.410783	0.994685	0.999473	0.684288
Killer cell lectin-like receptor subfamily F member 1	SL014209	KLRF1	Q9NZS2	1.0061	-1.00045	1.06135	0.954095	0.996557	0.566945	0.9989	0.999473	0.792179
Stanniocalcin-1	SL005789	Stanniocalcin-1	P52823	1.31298	1.21206	1.06045	0.00538261	0.0420701	0.528263	0.172875	0.50653	0.759756
Brain-derived neurotrophic factor	SL003951	BDNF	P23560	1.17351	-1.00236	1.06034	0.0570351	0.976847	0.472194	0.410144	0.999473	0.726304
Cerebral dopamine neurotrophic factor	SL012538	ARMEL	Q49AH0	1.1467	1.21743	1.06025	0.0505433	0.00496988	0.388621	0.390845	0.225475	0.684288
Casein kinase II 2-alpha':2-beta heterotetramer	SL016551	CK2-A2:B	P19784 P67870	-1.30669	-1.25512	1.06002	0.203169	0.270415	0.776331	0.784692	0.949403	0.906363
Tyrosine-protein kinase receptor TYRO3	SL004136	Dtk	Q06418	1.10752	1.08793	1.05995	0.187719	0.267537	0.442432	0.776319	0.949403	0.702279
Serine/threonine-protein kinase PAK 3	SL010508	PAK3	O75914	1.01014	1.05511	1.05914	0.909638	0.539686	0.511348	0.9989	0.999473	0.749756
Macrophage metalloelastase	SL000522	MMP-12	P39900	1.05668	1.05424	1.05893	0.718782	0.725514	0.703483	0.994685	0.999473	0.867731
RGM domain family member B	SL010468	RGMB	Q6NW40	1.01821	1.09111	1.05868	0.78395	0.18083	0.379374	0.9989	0.854214	0.683115
Myeloblastin	SL004008	Proteinase-3	P24158	1.21507	1.05332	1.05863	0.0302358	0.548874	0.511068	0.312532	0.999473	0.749756
C-C motif chemokine 3-like 1	SL004355	LD78-beta	P16619	1.13448	1.05232	1.05852	0.0633665	0.439339	0.388767	0.431274	0.999473	0.684288
Tumor necrosis factor receptor superfamily member 14	SL004145	HVEM	Q92956	1.063	1.0581	1.05835	0.36817	0.397026	0.395105	0.917078	0.999473	0.684288
Tissue Factor	SL000024	TF	P13726	-1.00961	1.0195	1.05826	0.904731	0.80564	0.471642	0.9989	0.999473	0.726304
Phosphatidylinositol 4,5-bisphosphate 3-kinase catalytic subunit gamma isoform	SL007250	PK3CG	P48736	1.03407	-1.03397	1.05795	0.534601	0.528679	0.289559	0.991109	0.999473	0.628636
Cathepsin Z	SL008380	CATZ	Q9UBR2	1.33703	1.14482	1.05782	0.000857427	0.100994	0.491299	0.0968035	0.678703	0.739569
Periostin	SL005084	Periostin	Q15063	1.03934	1.10516	1.05733	0.663747	0.253955	0.523147	0.991109	0.933823	0.758193
Granulocyte-macrophage colony-stimulating factor	SL001726	GM-CSF	P04141	1.05261	1.11262	1.05707	0.874692	0.738469	0.862089	0.9989	0.999473	0.94771
Peptidyl-prolyl cis-trans isomerase B	SL007869	PPIB	P23284	1.05982	1.0503	1.05704	0.284531	0.357031	0.298317	0.865829	0.999473	0.631523
Somatostatin-28	SL011510	Somatostatin-28	P61278	1.04884	1.05432	1.05661	0.41334	0.356168	0.336945	0.971029	0.999473	0.665053
Growth/differentiation factor 9	SL005234	GDF-9	O60383	1.1129	1.045	1.05605	0.464818	0.759069	0.704023	0.971029	0.999473	0.867731
40S ribosomal protein S7	SL011528	RS7	P62081	1.02114	-1.03226	1.05594	0.83589	0.749092	0.583836	0.9989	0.999473	0.801469
Matrix metalloproteinase-16	SL003331	MMP-16	P51512	1.03098	-1.0335	1.0559	0.607393	0.572338	0.352393	0.991109	0.999473	0.673394
Interferon lambda-2	SL004349	IFN-lambda 2	Q8IZJ0	1.04833	-1.02653	1.05543	0.256323	0.519966	0.187538	0.849354	0.999473	0.567641
Corticotropin	SL003461	ACTH	P01189	1.02297	1.00207	1.05527	0.800924	0.981314	0.543845	0.9989	0.999473	0.768462
Neural cell adhesion molecule L1	SL004154	NCAM-L1	P32004	-1.00965	-1.02678	1.05437	0.912674	0.75885	0.539117	0.9989	0.999473	0.764733
VPS10 domain-containing receptor SorCS2	SL014091	SORC2	Q96PQ0	-1.02007	1.15102	1.05323	0.955808	0.689933	0.882979	0.9989	0.999473	0.954869
Cathepsin G	SL000345	Cathepsin G	P08311	-1.00963	1.00634	1.05322	0.881469	0.920303	0.412771	0.9989	0.999473	0.685002
Interleukin-10	SL001717	IL-10	P22301	1.02629	1.02368	1.05287	0.649584	0.676611	0.359911	0.991109	0.999473	0.675904
cAMP-specific 3',5'-cyclic phosphodiesterase 4D	SL011404	PDE4D	Q08499	1.03002	1.05705	1.0525	0.776396	0.587997	0.617249	0.9989	0.999473	0.815429
Interleukin-17A	SL001713	IL-17	Q16552	-1.00034	1.05932	1.0522	0.996611	0.464718	0.518399	0.9989	0.999473	0.755564
Interleukin-20	SL004346	IL-20	Q9NYY1	1.0146	1.00494	1.05157	0.849736	0.947761	0.504433	0.9989	0.999473	0.747548
ADP-ribosyl cyclase/cyclic ADP-ribose hydrolase 2	SL008644	BST1	Q10588	1.08052	1.019	1.05137	0.510265	0.870374	0.66432	0.983221	0.999473	0.842657
C-C motif chemokine 28	SL003303	CCL28	Q9NRJ3	1.05267	-1.02831	1.05108	0.817788	0.898524	0.82	0.9989	0.999473	0.923977
Ectonucleoside triphosphate diphosphohydrolase 1	SL010371	CD39	P49961	-1.02355	-1.01672	1.05033	0.699013	0.779154	0.407569	0.992902	0.999473	0.684288
Afamin	SL004742	Afamin	P43652	1.05244	-1.04051	1.05008	0.478409	0.574776	0.490278	0.971029	0.999473	0.739017
Interleukin-17 receptor C	SL011068	IL-17 RC	Q8NAC3	1.05221	1.06701	1.04901	0.419017	0.29545	0.439274	0.971029	0.960128	0.702279
Serine protease 27	SL011069	Marapsin	Q9BQR3	1.04664	1.1163	1.04854	0.529416	0.125639	0.505869	0.991109	0.751946	0.747548
Fatty acid-binding protein, epidermal	SL005352	FABPE	Q01469	1.05495	1.0374	1.04836	0.694485	0.783697	0.724096	0.992902	0.999473	0.87505
Arginase-1	SL008008	ARGI1	P05089	1.03829	1.04715	1.04799	0.463007	0.360329	0.352102	0.971029	0.999473	0.673394
Glypican-2	SL010463	GPC2	Q8N158	1.01315	1.00228	1.04752	0.82105	0.967994	0.414514	0.9989	0.999473	0.686197
Interleukin-2 receptor subunit alpha	SL003305	IL-2 sRa	P01589	1.00874	-1.02457	1.04687	0.948627	0.854909	0.730205	0.9989	0.999473	0.87609
Eukaryotic initiation factor 4A-III	SL011616	IF4A3	P38919	-1.11199	-1.07214	1.04655	0.263332	0.453733	0.624052	0.851867	0.999473	0.820204
Histone acetyltransferase KAT6A	SL004724	MOZ	Q92794	1.06257	1.0054	1.04597	0.269487	0.920096	0.404262	0.857046	0.999473	0.684288
Mitogen-activated protein kinase 13	SL006993	MK13	O15264	1.04788	-1.02483	1.0459	0.633462	0.799013	0.641447	0.991109	0.999473	0.82765
Kallistatin	SL004876	Kallistatin	P29622	1.05052	1.00573	1.04587	0.579991	0.94785	0.608197	0.991109	0.999473	0.812609
Baculoviral IAP repeat-containing protein 5	SL000582	Survivin	O15392	1.0301	1.02869	1.045	0.471811	0.484836	0.278463	0.971029	0.999473	0.628636
GDNF family receptor alpha-3	SL004144	GFRa-3	O60609	1.02464	-1.01413	1.04456	0.613429	0.766709	0.358284	0.991109	0.999473	0.675904
Cardiotrophin-1	SL002783	Cardiotrophin-1	Q16619	1.02117	-1.01806	1.04424	0.762786	0.79291	0.526096	0.9989	0.999473	0.758961
C-C motif chemokine 8	SL000515	MCP-2	P80075	-1.01016	1.0715	1.04405	0.915168	0.459941	0.64412	0.9989	0.999473	0.829288
Tumor necrosis factor ligand superfamily member 14	SL004648	LIGHT	O43557	1.09886	-1.03297	1.04369	0.225907	0.669764	0.574174	0.825402	0.999473	0.795389
Casein kinase II 2-alpha:2-beta heterotetramer	SL016550	CK2-A1:B	P68400 P67870	-1.48543	-1.40973	1.04345	0.0118237	0.0253218	0.777137	0.202257	0.449691	0.906363
Alpha-1-antichymotrypsin	SL000248	a1-Antichymotrypsin	P01011	-1.00596	-1.0578	1.04324	0.842411	0.0596079	0.153228	0.9989	0.558153	0.536792
C-C motif chemokine 21	SL003193	6Ckine	O00585	1.05652	1.04004	1.04304	0.492088	0.617257	0.591767	0.972525	0.999473	0.806617
Interferon gamma receptor 1	SL000458	IFN-g R1	P15260	1.07904	1.0399	1.0423	0.425905	0.676266	0.658415	0.971029	0.999473	0.83805
Tumor necrosis factor receptor superfamily member 11A	SL003690	RANK	Q9Y6Q6	-1.02504	-1.06152	1.04218	0.872209	0.692913	0.784547	0.9989	0.999473	0.907909
Platelet glycoprotein Ib alpha chain	SL006460	GP1BA	P07359	1.01384	-1.04097	1.04182	0.825013	0.51174	0.503285	0.9989	0.999473	0.747548
Tyrosine-protein kinase transmembrane receptor ROR1	SL006114	ROR1	Q01973	1.08379	1.08684	1.0412	0.337021	0.31217	0.62298	0.900097	0.960128	0.819749
Prostate-specific antigen	SL000062	PSA	P07288	1.03843	1.07116	1.04119	0.7537	0.560848	0.732488	0.9989	0.999473	0.876966
Serine/threonine-protein kinase 16	SL010517	STK16	O75716	1.08713	1.05357	1.04117	0.57142	0.718785	0.780678	0.991109	0.999473	0.907709
Interleukin-17 receptor D	SL010613	IL-17 RD	Q8NFM7	1.05132	1.05464	1.04025	0.584483	0.554195	0.660628	0.991109	0.999473	0.838976
Stem cell growth factor-alpha	SL004363	SCGF-alpha	Q9Y240	1.07966	1.15433	1.04016	0.526704	0.229796	0.740366	0.991109	0.890526	0.881723
Tumor necrosis factor	SL002517	TNF-a	P01375	1.0347	1.00757	1.03973	0.630007	0.913573	0.575627	0.991109	0.999473	0.79545
Aurora kinase B	SL010520	AURKB	Q96GD4	1.02994	1.03082	1.03964	0.659916	0.644995	0.555418	0.991109	0.999473	0.779764
Semaphorin-3E	SL010470	Semaphorin 3E	O15041	1.03566	1.04136	1.03912	0.843403	0.816153	0.825764	0.9989	0.999473	0.926728
Cathepsin H	SL000346	Cathepsin H	P09668	1.10661	1.03806	1.03904	0.048398	0.452336	0.441053	0.376837	0.999473	0.702279
Macrophage-stimulating protein receptor	SL004637	MSP R	Q04912	1.0113	1.04087	1.03834	0.855783	0.510446	0.536381	0.9989	0.999473	0.76365
14-3-3 protein sigma	SL001737	STRATIFIN	P31947	1.01404	-1.00281	1.03828	0.789827	0.956425	0.465608	0.9989	0.999473	0.719113
Contactin-5	SL010455	Contactin-5	O94779	-1.04546	-1.01173	1.03815	0.416037	0.827727	0.485412	0.971029	0.999473	0.735611
Endothelin-converting enzyme 1	SL004060	Endothelin-converting enzyme 1	P42892	-1.01164	1.07174	1.03613	0.901963	0.453944	0.700725	0.9989	0.999473	0.866505
Interleukin-15 receptor subunit alpha	SL004151	IL-15 Ra	Q13261	1.12163	1.01633	1.03604	0.0908839	0.80586	0.591456	0.535026	0.999473	0.806617
Nucleoside diphosphate kinase A	SL003687	Nucleoside diphosphate kinase A	P15531	1.01186	1.09249	1.036	0.856815	0.171885	0.582391	0.9989	0.842336	0.801055
Interferon alpha-2	SL002075	IFN-aA	P01563	1.02948	-1.00633	1.03563	0.450589	0.867359	0.355508	0.971029	0.999473	0.675704
Neurexophilin-1	SL012457	NXPH1	P58417	1.04887	1.03121	1.03552	0.446297	0.617047	0.57028	0.971029	0.999473	0.793891
GRB2-related adapter protein 2	SL005725	GRB2-related adapter protein 2	O75791	1.06212	1.04546	1.03544	0.627597	0.715613	0.775252	0.991109	0.999473	0.906066
Beta-Ala-His dipeptidase	SL006694	CNDP1	Q96KN2	-1.01241	-1.08718	1.03526	0.924752	0.515707	0.787244	0.9989	0.999473	0.907909
Ectonucleoside triphosphate diphosphohydrolase 3	SL014093	ENTP3	O75355	-1.06315	-1.04043	1.0346	0.36064	0.546295	0.604411	0.912921	0.999473	0.809529
WNT1-inducible-signaling pathway protein 1	SL004689	WISP-1	O95388	1.00364	-1.03396	1.03361	0.958365	0.626015	0.629567	0.9989	0.999473	0.822663
Protein kinase C zeta type	SL000557	PKC-Z	Q05513	-1.13856	-1.16906	1.0336	0.230245	0.142873	0.754439	0.8305	0.774076	0.893769
Heat shock cognate 71 kDa protein	SL004899	HSP70 protein 8	P11142	1.02308	1.06152	1.03318	0.762481	0.422035	0.660025	0.9989	0.999473	0.838976
C-C motif chemokine 15	SL003190	MIP-5	Q16663	-1.12621	-1.12303	1.0321	0.445102	0.448048	0.835983	0.971029	0.999473	0.928756
Growth arrest-specific protein 1	SL000658	GAS1	P54826	-1.01751	1.02016	1.03124	0.639463	0.583774	0.399244	0.991109	0.999473	0.684288
UMP-CMP kinase	SL007871	Cytidylate kinase	P30085	-1.05295	1.02699	1.03068	0.368968	0.636151	0.591398	0.917078	0.999473	0.806617
Limbic system-associated membrane protein	SL005196	LSAMP	Q13449	1.08098	1.06076	1.03026	0.187149	0.307747	0.604969	0.776319	0.960128	0.809529
Angiostatin	SL000268	Angiostatin	P00747	-1.09771	-1.01153	1.02981	0.229992	0.87986	0.698695	0.8305	0.999473	0.86517
Basal Cell Adhesion Molecule	SL001902	BCAM	P50895	1.07045	1.11229	1.02956	0.338169	0.129918	0.675657	0.900097	0.759986	0.847574
C-C motif chemokine 13	SL000517	MCP-4	Q99616	1.03993	-1.06101	1.02923	0.57989	0.394977	0.678325	0.991109	0.999473	0.848732
Dipeptidyl peptidase 2	SL008916	DPP2	Q9UHL4	-1.00128	1.01447	1.0292	0.983623	0.814494	0.638415	0.9989	0.999473	0.827364
Complement C3b, inactivated	SL000456	iC3b	P01024	-1.0245	-1.05484	1.02879	0.707581	0.400889	0.654494	0.994685	0.999473	0.835886
Protein FAM107A	SL004752	DRR1	O95990	1.04642	1.03052	1.02756	0.231449	0.418233	0.463817	0.832185	0.999473	0.719113
Superoxide dismutase [Mn], mitochondrial	SL001815	Mn SOD	P04179	1.03228	-1.00899	1.02751	0.798211	0.941574	0.824073	0.9989	0.999473	0.926672
Tumor necrosis factor receptor superfamily member 18	SL004859	GITR	Q9Y5U5	1.06125	1.0713	1.02729	0.577493	0.511554	0.797166	0.991109	0.999473	0.910932
Matrix metalloproteinase-17	SL003332	MMP-17	Q9ULZ9	-1.01431	-1.00952	1.02723	0.858305	0.90359	0.73127	0.9989	0.999473	0.876438
Serum amyloid P-component	SL000573	SAP	P02743	-1.03914	-1.06172	1.0271	0.506359	0.292867	0.637315	0.983221	0.960128	0.827045
Inosine-5'-monophosphate dehydrogenase 1	SL014735	IMDH1	P20839	1.07388	-1.08693	1.0269	0.687308	0.632039	0.878701	0.99203	0.999473	0.95322
Agouti-related protein	SL006924	ART	O00253	1.0746	-1.0146	1.02678	0.573302	0.907967	0.833022	0.991109	0.999473	0.928413
Interleukin-5 receptor subunit alpha	SL005188	IL-5 Ra	Q01344	1.18995	1.05801	1.02671	0.137884	0.621449	0.81732	0.677599	0.999473	0.923728
Insulin-like growth factor I	SL000047	IGF-I	P05019	-1.13696	-1.05125	1.02646	0.0747542	0.474977	0.70845	0.46848	0.999473	0.870337
Tumor necrosis factor receptor superfamily member 1A	SL001992	TNF sR-I	P19438	1.11664	1.08282	1.02637	0.0424703	0.13322	0.620215	0.360497	0.762071	0.817063
Clusterin	SL001896	Clusterin	P10909	1.02812	1.04112	1.02613	0.6537	0.50755	0.671132	0.991109	0.999473	0.843773
Baculoviral IAP repeat-containing protein 7 Isoform beta	SL004299	Livin B	Q96CA5	1.00448	-1.02764	1.02599	0.907517	0.471753	0.498228	0.9989	0.999473	0.745357
Secretin	SL000570	Secretin	P09683	1.05509	1.03407	1.02503	0.337219	0.540765	0.651532	0.900097	0.999473	0.833991
Intercellular adhesion molecule 3	SL003178	sICAM-3	P32942	-1.00611	-1.00268	1.02452	0.955164	0.979979	0.82004	0.9989	0.999473	0.923977
Interleukin-34	SL013548	IL-34	Q6ZMJ4	1.07136	1.04536	1.02427	0.131699	0.320807	0.59029	0.660835	0.971111	0.806617
Protein amnionless	SL013489	AMNLS	Q9BXJ7	-1.01865	1.01957	1.02413	0.817493	0.805447	0.761914	0.9989	0.999473	0.898851
Desmoglein-1	SL004856	Desmoglein-1	Q02413	-1.00733	1.0301	1.02354	0.910199	0.64131	0.714695	0.9989	0.999473	0.87255
Kallikrein-6	SL001797	Kallikrein 6	Q92876	1.04231	1.05821	1.02337	0.589852	0.454353	0.759568	0.991109	0.999473	0.897459
Tumor necrosis factor receptor superfamily member 3	SL000509	Lymphotoxin b R	P36941	1.02831	1.08379	1.02265	0.66354	0.204725	0.722406	0.991109	0.86975	0.874165
Cadherin-3	SL004183	P-Cadherin	P22223	-1.0012	1.03496	1.02232	0.988814	0.682545	0.792658	0.9989	0.999473	0.910055
Repulsive guidance molecule A	SL010467	RGMA	Q96B86	1.07478	1.10656	1.02231	0.349512	0.183042	0.770054	0.901445	0.858755	0.904952
Inhibin beta A chain	SL001938	Activin A	P08476	1.25571	1.11115	1.02201	0.0347714	0.312717	0.834081	0.32635	0.960128	0.928584
Teratocarcinoma-derived growth factor 1	SL005155	Cripto	P13385	-1.0441	1.00647	1.02179	0.47738	0.913701	0.717572	0.971029	0.999473	0.872903
Lymphotoxin-alpha	SL000597	TNF-b	P01374	1.00033	1.02486	1.02144	0.995317	0.661155	0.70486	0.9989	0.999473	0.867816
Ectodysplasin-A, secreted form	SL004644	EDA	Q92838	1.07222	1.07294	1.02136	0.329551	0.316517	0.762715	0.894382	0.965805	0.898857
OCIA domain-containing protein 1	SL010530	OCAD1	Q9NX40	1.03643	1.05627	1.02124	0.420158	0.211295	0.62925	0.971029	0.86975	0.822663
Thyroid peroxidase	SL000588	TMA	P07202	1.00203	1.03038	1.02101	0.973579	0.618819	0.729511	0.9989	0.999473	0.87609
Kallikrein-14	SL003919	kallikrein 14	Q9P0G3	-1.01386	1.04699	1.02058	0.788384	0.363607	0.686051	0.9989	0.999473	0.853971
Protein NOV homolog	SL005236	NovH	P48745	-1.01408	1.00522	1.02023	0.881671	0.955031	0.828279	0.9989	0.999473	0.927705
TGF-beta receptor type-2	SL002078	TGF-b R II	P37173	1.04503	1.0526	1.02015	0.80617	0.77137	0.909949	0.9989	0.999473	0.968622
Death-associated protein kinase 2	SL007752	DAPK2	Q9UIK4	1.08544	-1.05562	1.0198	0.158173	0.340735	0.729123	0.715171	0.996713	0.87609
Fibrinogen	SL000424	Fibrinogen	P02671 P02675 P02679	1.00283	-1.06283	1.01977	0.969763	0.406542	0.789146	0.9989	0.999473	0.908202
AMP Kinase (alpha1beta1gamma1)	SL016548	AMPK a1b1g1	Q13131 Q9Y478 P54619	1.04317	1.02967	1.01898	0.601489	0.712938	0.812969	0.991109	0.999473	0.922454
Tumor necrosis factor receptor superfamily member 8	SL004180	CD30	P28908	1.05433	1.00819	1.01895	0.522119	0.919888	0.81694	0.991109	0.999473	0.923728
A disintegrin and metalloproteinase with thrombospondin motifs 1	SL008421	ATS1	Q9UHI8	-1.08746	-1.05475	1.01873	0.202553	0.407756	0.77261	0.784692	0.999473	0.906066
Protein 4.1	SL010830	41	P11171	-1.80632	-1.89827	1.01859	0.0112869	0.00545429	0.934134	0.202033	0.225475	0.979964
Pleiotrophin	SL002704	PTN	P21246	-1.04048	1.00004	1.01851	0.471062	0.999473	0.734111	0.971029	0.999473	0.877049
Macrophage colony-stimulating factor 1	SL002684	CSF-1	P09603	1.08109	1.05412	1.01809	0.223841	0.401094	0.774527	0.820509	0.999473	0.906066
High affinity cGMP-specific 3',5'-cyclic phosphodiesterase 9A	SL016554	PDE9A	O76083	1.03618	-1.0135	1.01805	0.761311	0.907149	0.876352	0.9989	0.999473	0.95322
Superoxide dismutase [Cu-Zn]	SL000581	SOD	P00441	-1.33187	-1.29747	1.01761	0.0649813	0.0872302	0.907583	0.431274	0.632846	0.968488
Insulin-degrading enzyme	SL007122	IDE	P14735	-1.3773	-1.12012	1.01742	0.0241901	0.407267	0.899319	0.296854	0.999473	0.963312
Fibroblast growth factor 6	SL004340	FGF-6	P10767	-1.36953	-1.23412	1.01688	0.0780665	0.226965	0.922944	0.476417	0.889625	0.975985
Corticosteroid-binding globulin	SL000347	CBG	P08185	-1.05821	-1.02581	1.01681	0.32293	0.649433	0.766055	0.891964	0.999473	0.901852
Peptidyl-prolyl cis-trans isomerase E	SL013928	PPIE	Q9UNP9	-1.41952	-1.41067	1.01657	0.00786336	0.00789174	0.895886	0.185755	0.266314	0.960547
Histone H1.2	SL005256	Histone H1.2	P16403	1.20435	-1.08782	1.01608	0.325633	0.649574	0.931319	0.891964	0.999473	0.979964
Glutamate carboxypeptidase 2	SL000158	PSMA	Q04609	1.05121	1.0667	1.01604	0.461046	0.332955	0.810726	0.971029	0.989069	0.921922
Carbonic anhydrase 1	SL004866	Carbonic anhydrase I	P00915	-1.4443	-1.54957	1.01595	0.0653214	0.0264481	0.934672	0.431274	0.449691	0.979964
Ephrin type-A receptor 2	SL002654	Epithelial cell kinase	P29317	1.04925	1.08356	1.01531	0.547797	0.308657	0.846489	0.991109	0.960128	0.936947
Tumor necrosis factor receptor superfamily member 9	SL004126	4-1BB	Q07011	1.03037	1.06455	1.01523	0.478642	0.134582	0.715102	0.971029	0.762071	0.87255
Fibroblast growth factor 18	SL004336	FGF-18	O76093	1.03976	1.01559	1.01513	0.375932	0.720016	0.727822	0.918673	0.999473	0.876024
Carboxypeptidase E	SL008703	CBPE	P16870	1.1278	1.05145	1.01503	0.250389	0.623948	0.883955	0.842844	0.999473	0.95501
Interleukin-12	SL001716	IL-12	\P29459, P29460\""	-1.02337	-1.01118	1.01439	0.725963	0.863651	0.825326	0.994685	0.999473	0.926728
Collectin-11	SL006713	Collectin Kidney 1	Q9BWP8	1.14699	1.08905	1.01432	0.256912	0.471469	0.90423	0.849354	0.999473	0.966738
Lymphotactin	SL003186	Lymphotactin	P47992	1.0009	-1.00496	1.01426	0.981868	0.898759	0.716011	0.9989	0.999473	0.87255
Ephrin-A4	SL004140	Ephrin-A4	P52798	1.07697	1.08028	1.0141	0.280149	0.252649	0.834821	0.865829	0.933823	0.928584
Phosphoglycerate kinase 1	SL003653	phosphoglycerate kinase 1	P00558	-1.10997	-1.13839	1.01362	0.182906	0.0936907	0.859447	0.76482	0.663827	0.947574
Interleukin-23	SL005184	IL-23	\P29460, Q9NPF7\""	1.01687	1.00514	1.01278	0.599266	0.869652	0.684742	0.991109	0.999473	0.853971
Histone H2A.z	SL002093	Histone H2A.z	P0C0S5	1.061	1.02912	1.01273	0.455706	0.712367	0.870913	0.971029	0.999473	0.95322
Brevican core protein	SL009089	PGCB	Q96GW7	-1.09544	1.05148	1.01255	0.316654	0.573524	0.888619	0.887101	0.999473	0.956753
Interleukin-19	SL004354	IL-19	Q9UHD0	1.03796	1.06216	1.01228	0.669325	0.482414	0.886696	0.991109	0.999473	0.956753
Kallikrein-11	SL002763	Kallikrein 11	Q9UBX7	-1.03851	-1.01896	1.01193	0.735542	0.864315	0.914055	0.995153	0.999473	0.970808
Complement factor H	SL000415	Factor H	P08603	1.00822	-1.08738	1.01189	0.873815	0.102258	0.815584	0.9989	0.680835	0.923728
Abelson tyrosine-protein kinase 2	SL010488	ABL2	P42684	1.05793	1.06169	1.01102	0.282297	0.245163	0.8305	0.865829	0.917128	0.928351
Tumor necrosis factor ligand superfamily member 11	SL002541	sRANKL	O14788	1.01224	1.0588	1.0107	0.951426	0.771018	0.956753	0.9989	0.999473	0.988265
Peptidyl-prolyl cis-trans isomerase D	SL007373	PPID	Q08752	-1.25966	-1.52346	1.00971	0.291843	0.0531229	0.964014	0.867082	0.540323	0.989663
C-type lectin domain family 4 member M	SL005158	DC-SIGNR	Q9H2X3	1.02805	-1.07393	1.0095	0.672354	0.26934	0.882932	0.991109	0.949403	0.954869
Fibroblast growth factor 5	SL004339	FGF-5	P12034	1.04124	1.03856	1.00924	0.781989	0.792028	0.948873	0.9989	0.999473	0.986535
Receptor tyrosine-protein kinase erbB-2	SL000009	ERBB2	P04626	1.07216	1.03139	1.00843	0.72294	0.872763	0.965303	0.994685	0.999473	0.989852
Cytotoxic T-lymphocyte protein 4	SL000384	CTLA-4	P16410	1.01924	1.01239	1.00839	0.891242	0.928366	0.951358	0.9989	0.999473	0.986535
Caspase-2	SL003710	Caspase-2	P42575	-1.02089	1.0145	1.00839	0.863967	0.903322	0.943834	0.9989	0.999473	0.983923
B-cell receptor CD22	SL004330	CD22	P20273	-1.08456	-1.05171	1.00815	0.353892	0.557039	0.92452	0.903946	0.999473	0.976411
Interleukin-37	SL005178	IL-1F7	Q9NZH6	1.06883	1.09374	1.00759	0.330956	0.184501	0.910099	0.89604	0.858755	0.968622
Junctional adhesion molecule B	SL005193	JAM-B	P57087	-1.11189	-1.02851	1.00756	0.0648035	0.613578	0.892237	0.431274	0.999473	0.957919
Platelet-derived growth factor receptor beta	SL004155	PDGF Rb	P09619	1.00129	1.01369	1.00719	0.995174	0.948244	0.972728	0.9989	0.999473	0.991465
C-C motif chemokine 22	SL003187	MDC	O00626	1.01788	1.01456	1.00715	0.859858	0.883532	0.942413	0.9989	0.999473	0.983923
Tyrosine-protein kinase HCK	SL010499	HCK	P08631	1.05422	1.05554	1.00682	0.241772	0.222939	0.877353	0.835443	0.883153	0.95322
Spectrin alpha chain, non-erythrocytic 1	SL008190	SPTA2	Q13813	1.0393	1.00158	1.00537	0.494122	0.97717	0.922841	0.972525	0.999473	0.975985
Matrilysin	SL000525	MMP-7	P09237	1.03086	1.00076	1.0053	0.737558	0.993169	0.952651	0.996057	0.999473	0.986535
COMM domain-containing protein 7	SL004704	COMMD7	Q86VX2	-1.08368	-1.16699	1.0053	0.498925	0.188499	0.963837	0.977868	0.864535	0.989663
Lymphotoxin alpha1:beta2	SL000507	Lymphotoxin a1/b2	\P01374, Q06643\""	1.00597	1.04382	1.00435	0.902308	0.369506	0.927378	0.9989	0.999473	0.978513
Interleukin-13 receptor subunit alpha-1	SL004149	IL-13 Ra1	P78552	1.10062	1.12639	1.00357	0.238865	0.138137	0.964242	0.835443	0.772062	0.989663
Endoplasmic reticulum aminopeptidase 1	SL007729	ARTS1	Q9NZ08	-1.04494	-1.11719	1.00334	0.629168	0.218015	0.97024	0.991109	0.86975	0.991313
Parathyroid hormone-related protein	SL002561	PTHrP	P12272	1.02357	1.04129	1.00324	0.653476	0.428294	0.94943	0.991109	0.999473	0.986535
Fibroblast growth factor 17	SL004335	FGF-17	O60258	1.01626	1.04872	1.00305	0.614597	0.134189	0.922811	0.991109	0.762071	0.975985
Interleukin-1 alpha	SL000125	IL-1a	P01583	1.0358	1.07249	1.00275	0.792218	0.59405	0.983317	0.9989	0.999473	0.992831
Natural cytotoxicity triggering receptor 3	SL005205	NKp30	O14931	1.03387	1.03296	1.00267	0.55416	0.557823	0.961551	0.991109	0.999473	0.989663
Interleukin-7	SL000483	IL-7	P13232	-1.0147	-1.00502	1.00262	0.863855	0.952245	0.975011	0.9989	0.999473	0.991465
CD5 antigen-like	SL006108	CD5L	O43866	1.05184	1.07929	1.00246	0.651212	0.487844	0.98215	0.991109	0.999473	0.992831
Metalloproteinase inhibitor 2	SL000592	TIMP-2	P16035	1.10412	1.18492	1.00225	0.2056	0.0295159	0.976536	0.784692	0.449691	0.991465
BMP-binding endothelial regulator protein	SL007531	BMPER	Q8N8U9	1.04122	1.04817	1.00209	0.561734	0.491835	0.975661	0.991109	0.999473	0.991465
Heparin-binding EGF-like growth factor	SL000138	HB-EGF	Q99075	-1.11899	1.03182	1.00199	0.361919	0.795362	0.986859	0.914108	0.999473	0.993454
Ephrin type-A receptor 5	SL004844	EphA5	P54756	1.05478	1.23644	1.00194	0.569322	0.0240182	0.983212	0.991109	0.449691	0.992831
Elafin	SL004458	Elafin	P19957	1.07141	-1.02015	1.00178	0.632904	0.888119	0.990014	0.991109	0.999473	0.993454
Platelet-derived growth factor subunit B	SL000537	PDGF-BB	P01127	1.09932	-1.06813	1.0014	0.644319	0.743528	0.994455	0.991109	0.999473	0.994455
NKG2D ligand 3	SL005229	ULBP-3	Q9BZM4	-1.24199	-1.18004	1.00099	0.0274694	0.0839309	0.991689	0.302899	0.632846	0.993454
Retinoblastoma-associated protein	SL002522	Rb	P06400	1.07873	1.05114	1.00074	0.352274	0.532451	0.992574	0.901853	0.999473	0.993454
Trefoil factor 3	SL006119	TFF3	Q07654	1.04074	1.04896	1.00074	0.589276	0.510968	0.991906	0.991109	0.999473	0.993454
Proteasome subunit alpha type-2	SL008865	PSA2	P25787	1.05018	1.07032	1.00072	0.425378	0.261519	0.990408	0.971029	0.943308	0.993454
Mitogen-activated protein kinase 9	SL004716	JNK2	P45984	1.02398	1.13593	-1.00128	0.773774	0.119445	0.987417	0.9989	0.732768	0.993454
Interleukin-18 receptor accessory protein	SL004861	IL-18 Rb	O95256	-1.04224	-1.01506	-1.00129	0.326423	0.717269	0.975141	0.891964	0.999473	0.991465
Collectin-12	SL007471	COLEC12	Q5KU26	1.04386	1.02552	-1.00132	0.749332	0.848553	0.992046	0.9989	0.999473	0.993454
Protein Rev_HV2BE	SL000445	HIV-2 Rev	P18093	1.03174	-1.002	-1.00158	0.712492	0.980868	0.984917	0.994685	0.999473	0.992831
Epithelial discoidin domain-containing receptor 1	SL004119	discoidin domain receptor 1	Q08345	1.00697	1.03606	-1.00175	0.882244	0.443148	0.969714	0.9989	0.999473	0.991313
SPARC-like protein 1	SL005488	SPARCL1	Q14515	1.11158	1.01999	-1.00186	0.290415	0.839722	0.984849	0.865829	0.999473	0.992831
Bcl-2-like protein 1	SL003674	BCL2-like 1 protein	Q07817	-1.12447	-1.23136	-1.00204	0.286147	0.0568044	0.984883	0.865829	0.552863	0.992831
WAP, kazal, immunoglobulin, kunitz and NTR domain-containing protein 1	SL012783	WFKN1	Q96NZ8	1.01655	1.09157	-1.00259	0.801541	0.175595	0.967881	0.9989	0.842336	0.991313
Matrix extracellular phosphoglycoprotein	SL005437	MEPE	Q9NQ76	-1.02006	1.02641	-1.00285	0.629149	0.519219	0.943757	0.991109	0.999473	0.983923
Immunoglobulin alpha Fc receptor	SL010373	FCAR	P24071	1.00594	1.03984	-1.003	0.920968	0.506472	0.959329	0.9989	0.999473	0.989663
Serum paraoxonase/arylesterase 1	SL005493	paraoxonase 1	P27169	-1.07139	-1.07277	-1.00304	0.297236	0.280041	0.962597	0.873879	0.960128	0.989663
Kin of IRRE-like protein 3	SL014111	KIRR3	Q8IZU9	-1.0338	1.01397	-1.00331	0.425969	0.734674	0.935653	0.971029	0.999473	0.979964
Complement component C9	SL000325	C9	P02748	1.05735	-1.06979	-1.00345	0.720504	0.659658	0.982055	0.994685	0.999473	0.992831
Macrophage scavenger receptor types I and II	SL004580	Macrophage scavenger receptor	P21757	1.05595	1.07084	-1.0037	0.28207	0.170074	0.940424	0.865829	0.842336	0.983923
Cathepsin L2	SL006910	Cathepsin V	O60911	1.04543	1.00169	-1.00381	0.662162	0.986481	0.969576	0.991109	0.999473	0.991313
Protein lin-7 homolog B	SL012168	LIN7B	Q9HAP6	-1.09049	-1.02033	-1.00398	0.119074	0.709745	0.941362	0.625356	0.999473	0.983923
Tumor necrosis factor ligand superfamily member 9	SL003735	4-1BB ligand	P41273	1.03391	1.04997	-1.00409	0.801126	0.707875	0.974962	0.9989	0.999473	0.991465
Angiotensin-converting enzyme 2	SL004415	ACE2	Q9BYF1	-1.23126	-1.11751	-1.00423	0.0206125	0.200876	0.96095	0.264449	0.86975	0.989663
Apolipoprotein E (isoform E2)	SL000277	Apo E2	P02649	-1.15839	-1.11328	-1.0043	0.0385685	0.121304	0.950095	0.346534	0.736304	0.986535
Complement C1r subcomponent	SL000310	C1r	P00736	1.06417	-1.01612	-1.0043	0.658968	0.908021	0.975236	0.991109	0.999473	0.991465
Allograft inflammatory factor 1	SL004768	AIF1	P55008	1.02823	-1.03764	-1.00477	0.635139	0.52183	0.934179	0.991109	0.999473	0.979964
Fc receptor-like protein 3	SL014088	FCRL3	Q96P31	1.00215	1.04601	-1.0053	0.992335	0.837888	0.980797	0.9989	0.999473	0.992831
Megakaryocyte-associated tyrosine-protein kinase	SL010505	MATK	P42679	1.02926	1.04723	-1.00575	0.455872	0.226473	0.879765	0.971029	0.889625	0.95322
Transforming growth factor beta-2	SL000088	TGF-b2	P61812	-1.02681	-1.0524	-1.00603	0.65785	0.385435	0.918348	0.991109	0.999473	0.97445
Ephrin-B3	SL004142	Ephrin-B3	Q15768	-1.03868	-1.04629	-1.00617	0.559945	0.47959	0.923252	0.991109	0.999473	0.975985
Enteropeptidase	SL010372	Enterokinase	P98073	1.02206	1.0151	-1.00622	0.524161	0.655875	0.853758	0.991109	0.999473	0.943144
Macrophage mannose receptor 1	SL004579	Macrophage mannose receptor	P22897	1.101	1.11029	-1.00647	0.22141	0.176668	0.933115	0.819731	0.842336	0.979964
Apolipoprotein B	SL000020	Apo B	P04114	-1.03101	1.04129	-1.00657	0.754759	0.673714	0.945623	0.9989	0.999473	0.984879
Cytochrome c	SL000396	Cytochrome c	P99999	1.11404	1.11031	-1.00665	0.35059	0.357252	0.95333	0.901445	0.999473	0.986535
Cyclin-dependent kinase 8:Cyclin-C complex	SL010522	CDK8/cyclin C	P49336 P24863	-1.03334	-1.10218	-1.00894	0.618086	0.135674	0.890361	0.991109	0.762071	0.95735
NKG2-D type II integral membrane protein	SL005204	NKG2D	P26718	-1.09162	-1.06026	-1.00916	0.401719	0.568294	0.929091	0.952817	0.999473	0.979406
Layilin	SL004646	Layilin	Q6UX15	1.023	1.06723	-1.00984	0.726962	0.311181	0.878355	0.994685	0.960128	0.95322
Kinesin-like protein KIF23	SL006189	KIF23	Q02241	-1.38252	-1.28864	-1.01042	0.0157725	0.0522524	0.935696	0.23608	0.540323	0.979964
ATP synthase subunit beta, mitochondrial	SL005675	ATP synthase beta chain	P06576	1.08885	1.0725	-1.01043	0.259582	0.344673	0.888165	0.849354	0.999473	0.956753
Apolipoprotein E (isoform E3)	SL004668	Apo E3	P02649	-1.06554	1.01545	-1.01056	0.369052	0.824659	0.879407	0.917078	0.999473	0.95322
Dickkopf-related protein 3	SL009412	DKK3	Q9UBP4	1.01977	1.08367	-1.01056	0.775088	0.235448	0.876048	0.9989	0.900143	0.95322
Plasmin	SL000540	Plasmin	P00747	-1.0097	1.05142	-1.01079	0.920909	0.600214	0.910582	0.9989	0.999473	0.968622
1-phosphatidylinositol 4,5-bisphosphate phosphodiesterase gamma-1	SL012108	PLCG1	P19174	1.00988	1.00537	-1.01137	0.809525	0.893674	0.777914	0.9989	0.999473	0.906363
Ciliary neurotrophic factor receptor subunit alpha	SL005153	CNTFR alpha	P26992	1.03305	1.03139	-1.01168	0.744668	0.752718	0.905716	0.9989	0.999473	0.967411
Cystatin-S	SL007888	Cystatin-S	P01036	-1.0257	1.00107	-1.01259	0.911243	0.996175	0.9554	0.9989	0.999473	0.987771
Galectin-3	SL003744	Galectin-3	P17931	-1.09209	-1.06604	-1.01276	0.289024	0.432429	0.875993	0.865829	0.999473	0.95322
Sialic acid-binding Ig-like lectin 7	SL005218	Siglec-7	Q9Y286	1.11628	1.0336	-1.01337	0.198914	0.692588	0.873684	0.784692	0.999473	0.95322
Aflatoxin B1 aldehyde reductase member 2	SL003658	Aflatoxin B1 aldehyde reductase	O43488	-1.6657	-1.52781	-1.01339	0.0273962	0.0606789	0.952323	0.302899	0.558153	0.986535
Interleukin-20 receptor subunit alpha	SL005181	IL-20 Ra	Q9UHF4	1.00196	1.03259	-1.01378	0.971135	0.546372	0.796685	0.9989	0.999473	0.910932
Acid sphingomyelinase-like phosphodiesterase 3a	SL012754	ASM3A	Q92484	1.08867	1.08162	-1.01379	0.260298	0.289733	0.852688	0.849354	0.960128	0.942884
Fibroblast growth factor 10	SL004333	FGF-10	O15520	-1.07453	-1.04224	-1.01409	0.0734854	0.29006	0.71941	0.466095	0.960128	0.873348
Leucine-rich repeat transmembrane neuronal protein 1	SL014096	LRRT1	Q86UE6	1.02897	-1.03067	-1.01416	0.668393	0.644727	0.829941	0.991109	0.999473	0.928351
Heparin cofactor 2	SL004466	Heparin cofactor II	P05546	1.12701	-1.00138	-1.01462	0.0909875	0.983984	0.832643	0.535026	0.999473	0.928413
S-phase kinase-associated protein 1	SL008808	SKP1	P63208	-1.30511	-1.17964	-1.01536	0.00674371	0.0812525	0.870557	0.17382	0.632846	0.95322
Tyrosine-protein kinase JAK2	SL007025	JAK2	O60674	1.0325	1.01432	-1.0157	0.745468	0.883193	0.872118	0.9989	0.999473	0.95322
Carbonic anhydrase-related protein 10	SL010449	Carbonic Anhydrase X	Q9NS85	1.02143	1.03849	-1.01611	0.636083	0.392121	0.716433	0.991109	0.999473	0.87255
C-type lectin domain family 4 member K	SL010610	CLC4K	Q9UJ71	1.02859	1.02297	-1.01622	0.847635	0.874818	0.91114	0.9989	0.999473	0.968622
Diablo homolog, mitochondrial	SL003733	SMAC	Q9NR28	1.03515	1.05668	-1.01771	0.491046	0.265029	0.721412	0.972525	0.949403	0.874165
Protein disulfide-isomerase A3	SL003524	Protein disulfide isomerase A3	P30101	-1.04441	-1.09016	-1.01794	0.510957	0.186355	0.783992	0.983221	0.858755	0.907909
Delta-like protein 4	SL010457	DLL4	Q9NR61	1.08993	1.10648	-1.01818	0.205609	0.131278	0.786103	0.784692	0.762071	0.907909
Tumor necrosis factor ligand superfamily member 18	SL004326	TNFSF18	Q9UNG2	1.00031	1.09551	-1.01835	0.996538	0.195677	0.795011	0.9989	0.86975	0.910932
Heparan-sulfate 6-O-sulfotransferase 1	SL014129	H6ST1	O60243	1.02813	1.02271	-1.01889	0.583258	0.651105	0.70628	0.991109	0.999473	0.868617
Protein-tyrosine kinase 6	SL010514	PTK6	Q13882	-1.01519	-1.04757	-1.019	0.857772	0.574378	0.819906	0.9989	0.999473	0.923977
Tumor necrosis factor receptor superfamily member 13B	SL004364	TACI	O14836	-1.12997	-1.01396	-1.01967	0.0519952	0.819554	0.748638	0.393977	0.999473	0.889697
CD226 antigen	SL011100	CD226	Q15762	1.07509	-1.01067	-1.01971	0.366046	0.892361	0.803527	0.917078	0.999473	0.916345
Stem Cell Growth Factor-beta	SL004362	SCGF-beta	Q9Y240	1.04697	1.11359	-1.01975	0.584363	0.194618	0.812293	0.991109	0.86975	0.922454
Thyroglobulin	SL000587	Thyroglobulin	P01266	1.02124	1.05079	-1.02022	0.701695	0.359626	0.710421	0.992902	0.999473	0.871811
Thioredoxin domain-containing protein 12	SL016128	TXD12	O95881	1.00838	1.04362	-1.02025	0.921988	0.610534	0.810867	0.9989	0.999473	0.921922
Plasma serine protease inhibitor	SL000550	PCI	P05154	-1.05898	-1.05876	-1.02025	0.446998	0.44067	0.786099	0.971029	0.999473	0.907909
Endoplasmic reticulum resident protein 29	SL003522	ERP29	P30040	-1.00343	-1.10051	-1.02056	0.953753	0.103149	0.726237	0.9989	0.680835	0.87505
Cell adhesion molecule 3	SL004804	Nectin-like protein 1	Q8N126	1.11979	1.12952	-1.02101	0.129152	0.0970961	0.774437	0.656813	0.668424	0.906066
Gremlin-1	SL007024	GREM1	O60565	-1.06216	-1.02773	-1.0217	0.287738	0.622274	0.69888	0.865829	0.999473	0.86517
Glucocorticoid receptor	SL006914	Glucocorticoid receptor	P04150	-1.11542	-1.08238	-1.02181	0.307956	0.451168	0.836925	0.873879	0.999473	0.928756
Roundabout homolog 3	SL014148	ROBO3	Q96MS0	1.05967	1.03072	-1.02233	0.552009	0.751723	0.817364	0.991109	0.999473	0.923728
Annexin A1	SL004208	annexin I	P04083	1.02527	-1.32175	-1.02238	0.860118	0.0487392	0.873639	0.9989	0.529102	0.95322
Growth/differentiation factor 2	SL007756	GDF2	Q9UK05	-1.05237	1.03209	-1.02246	0.375786	0.576204	0.694126	0.918673	0.999473	0.862122
Fibroblast growth factor 1	SL000299	b-ECGF	P05230	1.04864	1.03923	-1.0225	0.600715	0.665947	0.80276	0.991109	0.999473	0.916345
Neutrophil collagenase	SL000526	MMP-8	P22894	-1.04671	-1.00803	-1.02293	0.718049	0.948642	0.85517	0.994685	0.999473	0.94378
Tyrosine-protein phosphatase non-receptor type 2	SL005261	TCPTP	P17706	1.0092	1.05239	-1.02312	0.854224	0.299177	0.640834	0.9989	0.960128	0.82765
Interleukin-5	SL000481	IL-5	P05113	1.08679	1.06573	-1.02334	0.215897	0.334127	0.725388	0.815209	0.989069	0.87505
Tumor necrosis factor-inducible gene 6 protein	SL004782	TSG-6	P98066	-1.01927	1.1219	-1.02344	0.827118	0.183756	0.787319	0.9989	0.858755	0.907909
Seizure 6-like protein 2	SL011630	SE6L2	Q6UXD5	-1.46959	-1.33735	-1.02352	0.0313024	0.0952823	0.892587	0.315539	0.664036	0.957919
Programmed cell death 1 ligand 1	SL004852	B7-H1	Q9NZQ7	1.10087	1.04748	-1.02363	0.493936	0.736448	0.865377	0.972525	0.999473	0.9504
Histone deacetylase 8	SL004723	HDAC8	Q9BY41	-1.02263	-1.06276	-1.02446	0.599887	0.14963	0.564297	0.991109	0.790161	0.789457
Killer cell immunoglobulin-like receptor 3DL2	SL014269	KI3L2	P43630	-1.06224	-1.02895	-1.02446	0.759085	0.882707	0.900544	0.9989	0.999473	0.96371
High affinity cAMP-specific 3',5'-cyclic phosphodiesterase 7A	SL011406	PDE7A	Q13946	-1.05114	-1.01367	-1.02483	0.20434	0.723389	0.523045	0.784692	0.999473	0.758193
Pyruvate kinase PKM	SL002650	M2-PK	P14618	-1.25375	-1.49368	-1.02599	0.131305	0.00764914	0.860331	0.660835	0.266314	0.947623
Persulfide dioxygenase ETHE1, mitochondrial	SL011532	ETHE1	O95571	1.0674	1.05442	-1.02654	0.499761	0.576615	0.782309	0.977868	0.999473	0.907909
Ephrin type-A receptor 3	SL010498	EPHA3	P29320	1.01019	1.03071	-1.02669	0.913431	0.741476	0.77391	0.9989	0.999473	0.906066
Eukaryotic translation initiation factor 5	SL004759	eIF-5	P55010	-1.2805	-1.04252	-1.02679	0.0559041	0.739282	0.832582	0.409842	0.999473	0.928413
Ephrin type-B receptor 4	SL004845	EphB4	P54760	1.04293	1.07363	-1.02755	0.344413	0.106495	0.533043	0.900097	0.680835	0.760816
Mast/stem cell growth factor receptor Kit	SL004010	SCF sR	P10721	1.05669	-1.02492	-1.02776	0.601279	0.812158	0.791537	0.991109	0.999473	0.910026
C-type lectin domain family 1 member B	SL013488	CLC1B	Q9P126	1.11366	-1.14783	-1.02801	0.433302	0.308013	0.837443	0.971029	0.960128	0.928756
Midkine	SL002621	Midkine	P21741	1.03184	1.04918	-1.02813	0.591914	0.404139	0.629125	0.991109	0.999473	0.822663
Ephrin type-A receptor 1	SL004137	EphA1	P21709	-1.01088	1.13757	-1.02902	0.917342	0.211615	0.780246	0.9989	0.86975	0.907709
Apolipoprotein E (isoform E4)	SL004669	Apo E4	P02649	-1.07928	1.01017	-1.0291	0.289632	0.885804	0.684075	0.865829	0.999473	0.853971
Stromelysin-2	SL000645	MMP-10	P09238	1.0067	-1.01338	-1.02991	0.918462	0.835826	0.646075	0.9989	0.999473	0.83023
C-C motif chemokine 14	SL003329	HCC-1	Q16627	1.15394	-1.01995	-1.03003	0.301484	0.884138	0.827219	0.873879	0.999473	0.927438
Plasma protease C1 inhibitor	SL000308	C1-Esterase Inhibitor	P05155	1.0034	1.035	-1.03011	0.971842	0.716198	0.753859	0.9989	0.999473	0.893769
Follistatin	SL000674	FST	P19883	-1.2016	-1.14163	-1.03038	0.0821899	0.199339	0.770292	0.496216	0.86975	0.904952
Fibrinogen gamma chain	SL003341	Fibrinogen g-chain dimer	P02679	1.00872	1.0035	-1.03044	0.892679	0.955894	0.635551	0.9989	0.999473	0.825745
Galectin-3-binding protein	SL006522	LG3BP	Q08380	1.10716	1.04253	-1.03057	0.246415	0.627663	0.725719	0.835443	0.999473	0.87505
Transforming growth factor-beta-induced protein ig-h3	SL006544	BGH3	Q15582	-1.06385	1.01544	-1.03089	0.408909	0.834691	0.678835	0.965697	0.999473	0.848732
Secreted frizzled-related protein 3	SL004650	sFRP-3	Q92765	-1.00258	1.03115	-1.03104	0.969417	0.643046	0.644185	0.9989	0.999473	0.829288
Secreted frizzled-related protein 1	SL003770	SARP-2	Q8N474	1.05123	1.08048	-1.03167	0.428204	0.213428	0.61429	0.971029	0.86975	0.815429
Hemopexin	SL000440	Hemopexin	P02790	-1.2375	1.01751	-1.03257	0.3076	0.932307	0.87534	0.873879	0.999473	0.95322
Cytochrome P450 3A4	SL000398	Cytochrome P450 3A4	P08684	-1.08915	-1.15021	-1.03386	0.170874	0.0243258	0.584242	0.742496	0.449691	0.801469
Fibronectin Fragment 4	SL010348	FN1.4	P02751	-1.0007	1.00655	-1.03417	0.992752	0.931234	0.65709	0.9989	0.999473	0.83805
Interleukin-4 receptor subunit alpha	SL003308	IL-4 sR	P24394	1.02679	1.04438	-1.03436	0.862923	0.772908	0.82233	0.9989	0.999473	0.925633
Calcium/calmodulin-dependent protein kinase type 1D	SL010490	CAMK1D	Q8IU85	1.05185	1.05406	-1.03468	0.477125	0.451257	0.625219	0.971029	0.999473	0.820782
C-type lectin domain family 7 member A	SL007640	CLC7A	Q9BXN2	-1.08848	-1.01127	-1.03552	0.1899	0.85894	0.580542	0.781434	0.999473	0.800283
A disintegrin and metalloproteinase with thrombospondin motifs 15	SL012740	ATS15	Q8TE58	-1.02834	1.01153	-1.03599	0.77931	0.906797	0.71827	0.9989	0.999473	0.872903
Cytoskeleton-associated protein 2	SL006675	CKAP2	Q8WWK9	-1.19219	-1.14455	-1.03666	0.0187966	0.0638221	0.616227	0.258797	0.558153	0.815429
Microtubule-associated protein tau	SL004230	tau	P10636	-1.04478	-1.06982	-1.0377	0.594686	0.404972	0.647283	0.991109	0.999473	0.830434
cGMP-dependent 3',5'-cyclic phosphodiesterase	SL005730	cGMP-stimulated PDE	O00408	-1.02155	1.07204	-1.03896	0.680754	0.174955	0.453601	0.991109	0.842336	0.711468
DNA repair protein RAD51 homolog 1	SL006922	RAD51	Q06609	1.08363	1.07483	-1.0406	0.633043	0.662369	0.80958	0.991109	0.999473	0.921922
NKG2D ligand 2	SL005228	ULBP-2	Q9BZM5	1.01963	1.04047	-1.04063	0.874955	0.743843	0.742859	0.9989	0.999473	0.88376
Serine/threonine-protein kinase TBK1	SL007747	TBK1	Q9UHD2	-1.13154	-1.08499	-1.04099	0.0480352	0.180081	0.506642	0.376837	0.854214	0.747711
Opioid-binding protein/cell adhesion molecule	SL005491	OBCAM	Q14982	1.01757	1.09054	-1.04124	0.710158	0.0635653	0.381385	0.994685	0.558153	0.683271
Carbonic anhydrase 7	SL004868	Carbonic anhydrase VII	P43166	-1.02511	1.03795	-1.04132	0.749091	0.625051	0.595343	0.9989	0.999473	0.807863
Thymic stromal lymphopoietin	SL004687	TSLP	Q969D9	-1.1603	-1.0918	-1.04152	0.0321123	0.191967	0.543215	0.318024	0.86975	0.768462
TATA-box-binding protein	SL006923	TBP	P20226	1.03861	1.06346	-1.04231	0.760217	0.614191	0.734075	0.9989	0.999473	0.877049
Complement C3d fragment	SL003362	C3d	P01024	1.10357	1.06383	-1.04287	0.481644	0.652549	0.759939	0.971029	0.999473	0.897459
Resistin	SL004260	resistin	Q9HD89	1.16572	1.08072	-1.043	0.150589	0.455965	0.685481	0.701532	0.999473	0.853971
Bone morphogenetic protein 1	SL003994	BMP-1	P13497	-1.05023	1.00147	-1.04312	0.566596	0.986064	0.615287	0.991109	0.999473	0.815429
Complement C1s subcomponent	SL000311	C1s	P09871	1.04201	1.03743	-1.0435	0.446048	0.488436	0.42244	0.971029	0.999473	0.689661
Tyrosine-protein kinase Yes	SL006372	YES	P07947	1.06848	1.0462	-1.04386	0.44178	0.592997	0.611416	0.971029	0.999473	0.81402
Group IIE secretory phospholipase A2	SL004066	GIIE	Q9NZK7	1.00568	1.05404	-1.04428	0.893733	0.209258	0.300219	0.9989	0.86975	0.632364
Neutral ceramidase	SL010375	ASAH2	Q9NR71	-1.05843	1.04556	-1.04555	0.742604	0.793148	0.793174	0.9989	0.999473	0.910055
Brain natriuretic peptide 32	SL000306	BNP-32	P16860	-1.00668	1.04181	-1.04557	0.869234	0.30476	0.264616	0.9989	0.960128	0.623376
Insulin-like growth factor-binding protein 4	SL005171	IGFBP-4	P22692	1.07395	1.14877	-1.04578	0.240887	0.0225238	0.452324	0.835443	0.449691	0.711245
Fibroblast growth factor 4	SL003171	FGF-4	P08620	-1.13227	-1.13727	-1.04587	0.161438	0.140425	0.604282	0.723268	0.772472	0.809529
Fibroblast growth factor 8 isoform B	SL004342	FGF-8B	P55075	-1.0505	1.03556	-1.04606	0.772599	0.834756	0.788087	0.9989	0.999473	0.907909
Serine/threonine-protein kinase MRCK beta	SL006805	MRCKB	Q9Y5S2	-1.00044	-1.02154	-1.0463	0.993867	0.703879	0.420643	0.9989	0.999473	0.68827
Spondin-1	SL005115	Spondin-1	Q9HCB6	-1.01102	1.08595	-1.04634	0.866361	0.200818	0.480051	0.9989	0.86975	0.731414
Calcineurin subunit B type 1	SL004720	Calcineurin B a	P63098	-1.04121	1.08219	-1.04637	0.449608	0.135219	0.388227	0.971029	0.762071	0.684288
Stabilin-2	SL007560	STAB2	Q8WWQ8	1.02494	1.01032	-1.04646	0.677025	0.8597	0.435457	0.991109	0.999473	0.698488
C-C motif chemokine 1	SL003176	I-309	P22362	1.0075	1.06391	-1.04668	0.916903	0.380076	0.51736	0.9989	0.999473	0.755564
Anterior gradient protein 2 homolog	SL004925	AGR2	O95994	1.0606	1.0323	-1.04692	0.267734	0.540712	0.378433	0.856293	0.999473	0.683115
Fibroblast growth factor 12	SL005161	FGF-12	P61328	1.04115	-1.00098	-1.04786	0.650421	0.99107	0.592996	0.991109	0.999473	0.806617
Receptor tyrosine-protein kinase erbB-4	SL003803	ERBB4	Q15303	-1.02367	1.06246	-1.04796	0.582758	0.150696	0.264827	0.991109	0.791331	0.623376
Tumor necrosis factor receptor superfamily member 25	SL004791	DR3	Q93038	1.02028	1.03377	-1.04852	0.862139	0.770064	0.676859	0.9989	0.999473	0.84814
Kallikrein-13	SL003918	kallikrein 13	Q9UKR3	1.03875	1.02612	-1.0504	0.68899	0.782282	0.598496	0.99203	0.999473	0.809224
Heterogeneous nuclear ribonucleoprotein Q	SL007022	HNRPQ	O60506	-1.01889	-1.05233	-1.05102	0.775264	0.429407	0.440684	0.9989	0.999473	0.702279
C-C motif chemokine 24	SL003104	Eotaxin-2	O00175	-1.03194	-1.00125	-1.05126	0.66492	0.985999	0.484035	0.991109	0.999473	0.735499
ATP-dependent RNA helicase DDX19B	SL004750	DEAD-box protein 19B	Q9UMR2	1.05645	-1.01744	-1.05126	0.607364	0.869126	0.63399	0.991109	0.999473	0.825745
CD70 antigen	SL007195	CD70	P32970	1.02887	1.05551	-1.05137	0.577439	0.283549	0.319639	0.991109	0.960128	0.653514
Retinol-binding protein 4	SL000566	RBP	P02753	-1.01006	-1.02447	-1.05147	0.862352	0.670162	0.377695	0.9989	0.999473	0.683115
Tyrosine-protein kinase ABL1	SL006892	ABL1	P00519	1.02157	1.06105	-1.05163	0.760356	0.389981	0.464843	0.9989	0.999473	0.719113
Hepatoma-derived growth factor-related protein 2	SL014009	HDGR2	Q7Z4V5	-1.00253	1.01866	-1.05199	0.946012	0.613952	0.16983	0.9989	0.999473	0.548727
Cyclin-dependent kinase 2:Cyclin-A2 complex	SL010495	CDK2/cyclin A	P24941 P20248	1.10585	1.05398	-1.05223	0.378717	0.638893	0.649491	0.923479	0.999473	0.832321
GTP-binding nuclear protein Ran	SL005034	RAN	P62826	-1.74923	-1.59583	-1.05224	0.00436479	0.0143675	0.784286	0.172875	0.37723	0.907909
Reticulon-4 receptor	SL005208	Nogo Receptor	Q9BZR6	1.02481	1.09248	-1.05243	0.716774	0.185731	0.442281	0.994685	0.858755	0.702279
Macrophage-capping protein	SL008099	CAPG	P40121	1.05011	1.12102	-1.0527	0.639621	0.267669	0.616783	0.991109	0.949403	0.815429
Inducible T-cell costimulator	SL005170	ICOS	Q9Y6W8	1.00274	1.0553	-1.05291	0.962326	0.346795	0.367352	0.9989	0.999473	0.678394
NAD-dependent protein deacetylase sirtuin-2	SL006629	SIRT2	Q8IXJ6	1.03333	1.03156	-1.05342	0.791437	0.798629	0.669367	0.9989	0.999473	0.842657
Peroxiredoxin-5, mitochondrial	SL004932	Peroxiredoxin-5	P30044	-1.0103	-1.01311	-1.05361	0.83223	0.784088	0.274316	0.9989	0.999473	0.62542
Coagulation factor VII	SL000358	Coagulation Factor VII	P08709	1.05037	1.01855	-1.05391	0.666825	0.869734	0.63976	0.991109	0.999473	0.827364
Follistatin-related protein 3	SL009324	FSTL3	O95633	1.09194	1.07918	-1.05424	0.201659	0.259484	0.433167	0.784692	0.940944	0.697639
Cytoplasmic tyrosine-protein kinase BMX	SL006374	BMX	P51813	-1.12035	-1.05756	-1.05477	0.17984	0.49894	0.519328	0.759902	0.999473	0.755564
Urokinase plasminogen activator surface receptor	SL002506	suPAR	Q03405	1.14786	1.07513	-1.0557	0.343297	0.611421	0.703709	0.900097	0.999473	0.867731
Inter-alpha-trypsin inhibitor heavy chain H4	SL004739	ITI heavy chain H4	Q14624	1.03866	1.00143	-1.05648	0.628732	0.985216	0.476553	0.991109	0.999473	0.729036
Trypsin-2	SL010388	Trypsin 2	P07478	-1.01161	-1.02444	-1.0565	0.957427	0.909576	0.796023	0.9989	0.999473	0.910932
GDNF family receptor alpha-1	SL004858	GFRa-1	P56159	1.10189	1.16813	-1.05681	0.143328	0.0187691	0.393468	0.691528	0.407507	0.684288
Angiopoietin-related protein 4	SL007642	ANGL4	Q9BY76	-1.03984	-1.06315	-1.05727	0.6485	0.467698	0.508855	0.991109	0.999473	0.749018
Non-receptor tyrosine-protein kinase TYK2	SL007181	TYK2	P29597	1.02591	-1.02034	-1.05796	0.7326	0.784318	0.444756	0.99512	0.999473	0.702279
Mitogen-activated protein kinase kinase kinase 7:TGF-beta-activated kinase 1 and MAP3K7-binding protein 1 fusion	SL016567	TAK1-TAB1	O43318 Q15750	-1.0606	-1.19189	-1.05842	0.594123	0.109151	0.600673	0.991109	0.680835	0.809529
Lymphocyte antigen 86	SL007059	LY86	O95711	-1.03332	1.10453	-1.05893	0.486446	0.0347337	0.217995	0.972525	0.473588	0.600814
Dual 3',5'-cyclic-AMP and -GMP phosphodiesterase 11A	SL016555	PDE11	Q9HCR9	-1.01964	-1.07204	-1.05902	0.76109	0.270777	0.36315	0.9989	0.949403	0.675904
Sialic acid-binding Ig-like lectin 14	SL014292	SIG14	Q08ET2	1.2067	1.07544	-1.05991	0.518841	0.799088	0.838643	0.991109	0.999473	0.929174
Complement factor I	SL003328	Factor I	P05156	-1.0079	-1.06804	-1.06018	0.882192	0.210446	0.265508	0.9989	0.86975	0.623376
Matrilin-3	SL006992	MATN3	O15232	1.04134	1.04213	-1.0605	0.574281	0.560394	0.407879	0.991109	0.999473	0.684288
Syntaxin-1A	SL004304	STX1a	Q16623	1.024	1.044	-1.0608	0.565797	0.290277	0.148942	0.991109	0.960128	0.533966
D-dimer	SL000022	D-dimer	P02671 P02675 P02679	1.07597	1.14244	-1.06177	0.32393	0.0706815	0.410629	0.891964	0.594617	0.684288
Complement component C8	SL000324	C8	\P07357,P07358,P07360\""	1.07669	1.06958	-1.06194	0.304111	0.340772	0.394325	0.873879	0.996713	0.684288
Bone morphogenetic protein 7	SL004078	BMP-7	P18075	-1.02234	1.07304	-1.06244	0.807389	0.429683	0.497151	0.9989	0.999473	0.745357
Thrombospondin-1	SL002705	Thrombospondin-1	P07996	1.01627	-1.16023	-1.06284	0.934142	0.439926	0.750957	0.9989	0.999473	0.891514
Interleukin-16	SL000474	IL-16	Q14005	1.04193	1.03361	-1.06365	0.54853	0.622963	0.359959	0.991109	0.999473	0.675904
Dermatopontin	SL008178	DERM	Q07507	1.01588	1.05756	-1.06382	0.857547	0.517069	0.474054	0.9989	0.999473	0.727759
Vitamin K-dependent protein C	SL000048	Protein C	P04070	-1.05001	-1.01117	-1.06388	0.461154	0.86415	0.341981	0.971029	0.999473	0.669608
Alpha-soluble NSF attachment protein	SL011202	SNAA	P54920	-1.80076	-1.64399	-1.06534	0.00187216	0.00686779	0.722402	0.132594	0.258458	0.874165
Tumor necrosis factor receptor superfamily member 4	SL011448	TNR4	P43489	1.06622	1.05391	-1.0656	0.637245	0.694228	0.6344	0.991109	0.999473	0.825745
Protein E7_HPV16	SL004697	HPV E7 Type 16	P03129	-1.03733	1.00332	-1.06573	0.637071	0.965353	0.405219	0.991109	0.999473	0.684288
C3a anaphylatoxin des Arginine	SL003220	C3adesArg	P01024	-1.04527	-1.02369	-1.06611	0.476043	0.700846	0.295532	0.971029	0.999473	0.62954
Dickkopf-like protein 1	SL010381	Soggy-1	Q9UK85	1.02104	1.12335	-1.06673	0.727139	0.0509517	0.272818	0.994685	0.540323	0.62542
Estrogen receptor	SL000007	ER	P03372	-1.0685	-1.05672	-1.0673	0.372123	0.44896	0.371884	0.917309	0.999473	0.680481
Thrombopoietin Receptor	SL005224	Thrombopoietin Receptor	P40238	-1.0259	-1.02691	-1.06751	0.767582	0.754796	0.44318	0.9989	0.999473	0.702279
Annexin A6	SL003647	annexin VI	P08133	1.01011	1.16829	-1.06755	0.911081	0.082734	0.461093	0.9989	0.632846	0.717044
T-cell surface glycoprotein CD4	SL002524	sCD4	P01730	-1.02216	1.01873	-1.06771	0.492715	0.554234	0.0401251	0.972525	0.999473	0.287605
Leukocyte immunoglobulin-like receptor subfamily B member 1	SL005190	ILT-2	Q8NHL6	1.08023	1.0654	-1.06797	0.840427	0.866427	0.861396	0.9989	0.999473	0.94771
Natural cytotoxicity triggering receptor 2	SL005206	NKp44	O95944	1.02051	1.00563	-1.06808	0.6924	0.911273	0.194449	0.99203	0.999473	0.580776
Human Chorionic Gonadotropin	SL001766	HCG	\P01215,P01233\""	1.06912	1.03301	-1.06941	0.681223	0.838941	0.674673	0.991109	0.999473	0.847281
Glycogen synthase kinase-3 alpha/beta	SL017188	GSK-3 alpha/beta	P49840 P49841	-1.15399	-1.23437	-1.06949	0.198631	0.0565726	0.537177	0.784692	0.552863	0.763819
Complement C5	SL000319	C5	P01031	-1.04194	1.01535	-1.06996	0.464956	0.782268	0.222865	0.971029	0.999473	0.602907
von Willebrand factor	SL000017	vWF	P04275	1.24722	1.45755	-1.07171	0.222903	0.0367192	0.695685	0.819731	0.492225	0.863108
Interleukin-24	SL007385	IL24	Q13007	-1.03923	-1.00757	-1.07185	0.560098	0.907329	0.286579	0.991109	0.999473	0.628636
Tyrosine-protein phosphatase non-receptor type 1	SL004939	PTP-1B	P18031	-1.14729	-1.23378	-1.07295	0.112952	0.0151069	0.404709	0.607841	0.38763	0.684288
Ubiquitin-fold modifier-conjugating enzyme 1	SL010529	UFC1	Q9Y3C8	-1.14376	-1.16193	-1.07332	0.0265985	0.0122072	0.22745	0.302899	0.336145	0.607893
Interleukin-17F	SL004352	IL-17F	Q96PD4	1.05119	1.02294	-1.07332	0.421099	0.709314	0.247276	0.971029	0.999473	0.621672
Hsp90 co-chaperone Cdc37	SL011232	CDC37	Q16543	-1.19501	-1.19215	-1.07337	0.0334638	0.0327837	0.381904	0.325695	0.465426	0.683271
Coagulation Factor XI	SL002662	Coagulation Factor XI	P03951	1.02116	-1.00323	-1.07382	0.775063	0.964321	0.324523	0.9989	0.999473	0.654261
Junctional adhesion molecule C	SL005194	JAM-C	Q9BX67	-1.42107	-1.29737	-1.0741	0.0143313	0.0619125	0.603132	0.227887	0.558153	0.809529
Plasma kallikrein	SL000545	Prekallikrein	P03952	1.00209	1.04392	-1.07427	0.981451	0.626926	0.418762	0.9989	0.999473	0.686904
Mannose-binding protein C	SL004516	MBL	P11226	1.0243	1.08778	-1.07434	0.904677	0.66957	0.716064	0.9989	0.999473	0.87255
Carbonic anhydrase 4	SL010369	Carbonic Anhydrase IV	P22748	1.08764	1.08345	-1.07438	0.15933	0.171593	0.220316	0.716667	0.842336	0.600814
Tartrate-resistant acid phosphatase type 5	SL004118	TrATPase	P13686	-1.05918	-1.02496	-1.07524	0.550962	0.794406	0.444264	0.991109	0.999473	0.702279
Testican-2	SL010471	Testican-2	Q92563	-1.05034	1.05937	-1.07527	0.434556	0.350964	0.241542	0.971029	0.999473	0.617884
Connective tissue growth factor	SL002655	CTGF	P29279	-1.13082	-1.04498	-1.07555	0.0719173	0.507001	0.27361	0.461333	0.999473	0.62542
Cryptic protein	SL010451	CFC1	P0CG37	-1.17711	-1.11815	-1.07661	0.0455447	0.159688	0.350352	0.375328	0.834665	0.673394
Prolactin receptor	SL005212	Prolactin Receptor	P16471	1.07595	1.06128	-1.07673	0.309612	0.400212	0.296512	0.873879	0.999473	0.629823
Coagulation factor IX	SL000357	Coagulation Factor IX	P00740	-1.00304	1.05243	-1.07718	0.951325	0.298375	0.132272	0.9989	0.960128	0.513178
Thrombospondin-4	SL007207	TSP4	P35443	1.03836	1.22027	-1.07736	0.713272	0.0515926	0.459917	0.994685	0.540323	0.716202
Cytokine receptor-like factor 2	SL005226	TSLP R	Q9HC73	-1.21272	-1.12737	-1.07757	0.0124753	0.108205	0.313525	0.204125	0.680835	0.650103
Noggin	SL004683	Noggin	Q13253	1.0518	1.08011	-1.0776	0.423534	0.215722	0.229727	0.971029	0.86975	0.607893
Glypican-3	SL000070	Glypican 3	P51654	-1.02064	1.09847	-1.07819	0.852016	0.384249	0.485021	0.9989	0.999473	0.735611
Semaphorin-3A	SL010379	Semaphorin 3A	Q14563	-1.04034	1.0079	-1.07862	0.526984	0.897862	0.22011	0.991109	0.999473	0.600814
NKG2D ligand 1	SL005227	ULBP-1	Q9BZM6	1.06606	1.00192	-1.07902	0.680366	0.989979	0.618253	0.991109	0.999473	0.815429
Ficolin-1	SL010462	FCN1	O00602	1.0769	1.144	-1.07914	0.484884	0.199033	0.464996	0.972351	0.86975	0.719113
Calcium/calmodulin-dependent protein kinase kinase 1	SL004938	CaMKK alpha	Q8N5S9	-1.40268	-1.30157	-1.07966	0.00678622	0.0299311	0.519994	0.17382	0.449691	0.755564
Apoptosis regulator Bcl-2	SL000104	Bcl-2	P10415	-1.41487	-1.26948	-1.0797	0.00692816	0.0548711	0.53134	0.17382	0.552863	0.759941
Leucine-rich repeat transmembrane protein FLRT1	SL014071	FLRT1	Q9NZU1	-1.25212	-1.12612	-1.0799	0.0108098	0.162089	0.36319	0.196842	0.839441	0.675904
Glucokinase regulatory protein	SL015728	GCKR	Q14397	1.04334	1.07025	-1.08074	0.515947	0.291586	0.228443	0.988971	0.960128	0.607893
gp41 C34 peptide, HIV	SL016148	C34 gp41 HIV Fragment	Q70626	1.01673	1.05908	-1.08174	0.915661	0.709327	0.610067	0.9989	0.999473	0.813183
Interleukin-6	SL000087	IL-6	P05231	-1.16203	-1.29022	-1.08216	0.158364	0.0165777	0.447563	0.715171	0.389922	0.705724
Importin subunit alpha-1	SL004718	Karyopherin-a2	P52292	1.04686	1.15267	-1.08237	0.675414	0.189141	0.462125	0.991109	0.864535	0.71766
Mitogen-activated protein kinase 3	SL000409	ERK-1	P27361	-1.23824	-1.32001	-1.08355	0.0444505	0.00868407	0.435549	0.371462	0.270631	0.698488
Methyl-CpG-binding domain protein 4	SL009629	MBD4	O95243	-1.18057	-1.06493	-1.08449	0.0251815	0.379062	0.257772	0.302899	0.999473	0.623376
Receptor tyrosine-protein kinase erbB-3	SL002519	ERBB3	P21860	-1.06569	1.00073	-1.08468	0.226879	0.988661	0.117738	0.826279	0.999473	0.490331
Peptidyl-prolyl cis-trans isomerase A	SL004823	Cyclophilin A	P62937	-1.4342	-1.5252	-1.08483	0.00345888	0.000597266	0.486302	0.162712	0.0561928	0.735972
Tumor necrosis factor receptor superfamily member 19	SL004863	TAJ	Q9NS68	1.08016	1.07523	-1.08494	0.431498	0.451316	0.39756	0.971029	0.999473	0.684288
Ubiquitin+1, truncated mutation for UbB	SL000605	Ubiquitin+1	P62979	-1.41621	-1.27935	-1.0853	0.0105733	0.0619134	0.529499	0.195692	0.558153	0.759911
Metalloproteinase inhibitor 3	SL003043	TIMP-3	P35625	1.08128	-1.05447	-1.08557	0.581255	0.703023	0.555445	0.991109	0.999473	0.779764
Leucine-rich repeat transmembrane neuronal protein 3	SL014108	LRRT3	Q86VH5	1.0345	1.06346	-1.08559	0.861936	0.748216	0.668475	0.9989	0.999473	0.842657
Bcl-2-related protein A1	SL003703	BFL1	Q16548	-1.05984	1.04585	-1.0857	0.21153	0.325485	0.0741016	0.803171	0.971111	0.404158
Adenylate kinase isoenzyme 1	SL004296	Myokinase, human	P00568	-1.24162	-1.12556	-1.08665	0.251584	0.522022	0.652569	0.842844	0.999473	0.834372
Interferon lambda-1	SL004348	IFN-lambda 1	Q8IU54	-1.38172	-1.19387	-1.087	0.00581865	0.115613	0.45508	0.172875	0.717181	0.711614
cGMP-specific 3',5'-cyclic phosphodiesterase	SL011405	PDE5A	O76074	-1.06	-1.28962	-1.08729	0.668538	0.0608491	0.531757	0.991109	0.558153	0.759941
Contactin-2	SL008623	CNTN2	Q02246	-1.04242	1.05859	-1.08754	0.623383	0.493889	0.314399	0.991109	0.999473	0.650103
Protein kinase C delta type	SL000554	PKC-D	Q05655	1.02652	1.01923	-1.08778	0.818862	0.865308	0.454754	0.9989	0.999473	0.711614
Stress-induced-phosphoprotein 1	SL010250	Stress-induced-phosphoprotein 1	P31948	-1.59169	-1.48347	-1.08894	0.00345182	0.0108185	0.571548	0.162712	0.305351	0.794677
Adapter molecule crk	SL013240	CRK	P46108	-1.36058	-1.32459	-1.08899	0.00209423	0.00405488	0.367739	0.139082	0.225475	0.678394
15-hydroxyprostaglandin dehydrogenase [NAD(+)]	SL003930	HPG-	P15428	1.00355	1.05938	-1.08933	0.939286	0.210113	0.0651702	0.9989	0.86975	0.380088
Tropomyosin beta chain	SL004908	Tropomyosin 2	P07951	1.0904	1.23353	-1.08958	0.245004	0.00528652	0.240878	0.835443	0.225475	0.617884
Cadherin-6	SL004865	Cadherin-6	P55285	1.01375	1.0811	-1.08986	0.814708	0.176612	0.136634	0.9989	0.842336	0.515541
Vascular endothelial growth factor C	SL004486	VEGF-C	P49767	-1.31051	-1.20883	-1.08991	0.0102552	0.0631819	0.393358	0.195692	0.558153	0.684288
Apolipoprotein E	SL000276	Apo E	P02649	-1.06242	1.07337	-1.09073	0.445454	0.364398	0.266748	0.971029	0.999473	0.62481
Extracellular matrix protein 1	SL006550	ECM1	Q16610	1.03706	1.1618	-1.09077	0.688926	0.0969038	0.332311	0.99203	0.668424	0.660526
Peroxiredoxin-6	SL005694	Peroxiredoxin-6	P30041	-1.50391	-1.28753	-1.09107	0.0519064	0.21595	0.667734	0.393977	0.86975	0.842657
Proliferation-associated protein 2G4	SL008331	PA2G4	Q9UQ80	-1.75141	-1.58372	-1.09253	0.00484646	0.0174955	0.639509	0.172875	0.395048	0.827364
Glial fibrillary acidic protein	SL004271	GFAP	P14136	1.07703	1.19155	-1.09339	0.603237	0.214114	0.524736	0.991109	0.86975	0.758961
alpha-2-macroglobulin receptor-associated protein	SL005263	RAP	P30533	-1.0103	1.00909	-1.09356	0.863588	0.877301	0.130772	0.9989	0.999473	0.511566
Granulocyte colony-stimulating factor receptor	SL004591	G-CSF-R	Q99062	-1.00061	1.0604	-1.09443	0.991579	0.303696	0.115811	0.9989	0.960128	0.490331
Cytokine receptor common subunit gamma	SL003307	IL-2 sRg	P31785	-1.48573	-1.38147	-1.09447	0.00692368	0.0235217	0.518314	0.17382	0.449691	0.755564
Tumor necrosis factor ligand superfamily member 4	SL004649	OX40 Ligand	P23510	-1.02086	1.01369	-1.09476	0.776532	0.84904	0.208125	0.9989	0.999473	0.593201
Insulin-like growth factor-binding protein 3	SL000045	IGFBP-3	P17936	-1.10197	1.03594	-1.09488	0.335442	0.720597	0.359979	0.900097	0.999473	0.675904
Fibronectin	SL000426	Fibronectin	P02751	1.18139	1.19933	-1.09524	0.102951	0.0711012	0.361266	0.578228	0.594617	0.675904
Complement component 1 Q subcomponent-binding protein, mitochondrial	SL008177	C1QBP	Q07021	-1.01532	1.02638	-1.09581	0.781865	0.629616	0.0938141	0.9989	0.999473	0.45376
SHC-transforming protein 1	SL014469	SHC1	P29353	-1.31224	-1.39948	-1.0965	0.0343839	0.00843763	0.457745	0.32635	0.270631	0.713804
Lactadherin	SL006523	MFGM	Q08431	1.15924	1.34039	-1.09657	0.311029	0.0436999	0.518987	0.87569	0.50653	0.755564
Ribosomal protein S6 kinase alpha-5	SL006919	RSK-like protein kinase	O75582	-1.41083	-1.30148	-1.09677	0.0609767	0.141948	0.603694	0.431274	0.774076	0.809529
Catalase	SL000342	Catalase	P04040	-1.58099	-1.39466	-1.09683	0.0177161	0.0763822	0.618053	0.250018	0.620399	0.815429
Prefoldin subunit 5	SL006705	PFD5	Q99471	-1.05491	1.11887	-1.09751	0.577615	0.235999	0.325349	0.991109	0.900143	0.654759
Cyclin-dependent kinase 1:G2/mitotic-specific cyclin-B1 complex	SL010494	CDK1/cyclin B	P06493 P14635	-1.15225	-1.0677	-1.09792	0.0626515	0.375575	0.207933	0.431274	0.999473	0.593201
Erythropoietin receptor	SL005159	EPO-R	P19235	-1.07379	-1.02459	-1.09795	0.524561	0.824873	0.396016	0.991109	0.999473	0.684288
Interleukin-4	SL000480	IL-4	P05112	-1.1359	-1.03903	-1.0981	0.0765863	0.583479	0.183046	0.469924	0.999473	0.565702
Ubiquitin-conjugating enzyme E2 L3	SL008157	UB2L3	P68036	-1.55232	-1.38604	-1.09822	0.00928401	0.0465983	0.561742	0.189412	0.520886	0.786856
C-C motif chemokine 19	SL003189	MIP-3b	Q99731	1.09328	1.10011	-1.09828	0.461505	0.422926	0.431017	0.971029	0.999473	0.697639
Growth/differentiation factor 5	SL004329	BMP-14	P43026	-1.02864	1.06753	-1.09893	0.642549	0.276461	0.118177	0.991109	0.960128	0.490331
Coagulation factor IXab	SL004400	Coagulation Factor IXab	P00740	-1.02593	1.06963	-1.09914	0.602415	0.166379	0.0538411	0.991109	0.842336	0.33959
Persephin	SL004685	Persephin	O60542	1.00112	1.02942	-1.09921	0.990889	0.764241	0.329748	0.9989	0.999473	0.658913
N-acetyl-D-glucosamine kinase	SL005629	NAGK	Q9UJ70	-1.20796	-1.08909	-1.09936	0.015696	0.257186	0.209089	0.23608	0.939686	0.593201
Carboxypeptidase B2	SL004015	TAFI	Q96IY4	-1.01424	1.04796	-1.10072	0.806093	0.409049	0.0938484	0.9989	0.999473	0.45376
Tropomyosin alpha-1 chain	SL004737	Tropomyosin 1 alpha chain	P09493	1.13134	1.06401	-1.10146	0.451862	0.699739	0.548426	0.971029	0.999473	0.772637
Nascent polypeptide-associated complex subunit alpha	SL011631	NACA	Q13765	-1.32951	-1.21085	-1.1019	0.0196933	0.106447	0.408941	0.261253	0.680835	0.684288
Basigin	SL009341	BASI	P35613	1.00302	1.07752	-1.10288	0.967327	0.303849	0.178896	0.9989	0.960128	0.562448
Dynein light chain roadblock-type 1	SL011530	DLRB1	Q9NP97	-1.06828	-1.17286	-1.10504	0.720747	0.381192	0.582521	0.994685	0.999473	0.801055
Eukaryotic translation initiation factor 5A-1	SL005687	eIF-5A-1	P63241	-1.52025	-1.5392	-1.10545	0.0122756	0.00886922	0.531364	0.204125	0.270631	0.759941
Adenylosuccinate lyase	SL009792	PUR8	P30566	-1.50425	-1.31777	-1.10564	0.0281704	0.126935	0.575213	0.302899	0.751946	0.79545
Testican-1	SL010384	Testican-1	Q08629	-1.11918	-1.02451	-1.10576	0.0546724	0.669276	0.0799569	0.403432	0.999473	0.423989
Calcium/calmodulin-dependent protein kinase type 1	SL010489	CAMK1	Q14012	-1.06314	-1.01306	-1.10602	0.342007	0.837008	0.114014	0.900097	0.999473	0.490331
Toll-like receptor 2	SL004492	TLR2	O60603	1.10804	1.14978	-1.10702	0.040213	0.00518347	0.0385797	0.354691	0.225475	0.287605
Translationally-controlled tumor protein	SL005679	TCTP	P13693	-1.36808	-1.3931	-1.10719	0.0262327	0.0170794	0.453726	0.302899	0.393522	0.711468
Galactoside 3(4)-L-fucosyltransferase	SL005575	Fucosyltransferase 3	P21217	1.0173	1.00136	-1.10757	0.912367	0.992932	0.505419	0.9989	0.999473	0.747548
Complement C5b-C6 complex	SL000321	C5b, 6 Complex	\P01031,P13671\""	-1.01497	1.03345	-1.10813	0.745382	0.465037	0.025376	0.9989	0.999473	0.255799
Calcium-dependent phospholipase A2	SL004182	GV	P39877	-1.16203	-1.08268	-1.10885	0.0759607	0.334654	0.210812	0.469924	0.989069	0.595017
Interleukin-13	SL001718	IL-13	P35225	1.02368	1.03341	-1.10955	0.714613	0.60145	0.102067	0.994685	0.999473	0.480139
Activin receptor type-1B	SL004128	Activin RIB	P36896	1.03624	-1.02823	-1.1098	0.762034	0.80956	0.368629	0.9989	0.999473	0.678926
Azurocidin	SL004589	Azurocidin	P20160	-1.27794	-1.23442	-1.11066	0.0304504	0.0573964	0.337934	0.312532	0.553851	0.665843
Vasoactive Intestinal Peptide	SL000615	Vasoactive Intestinal Peptide	P01282	-1.30668	-1.15635	-1.11087	0.00635655	0.122977	0.26193	0.17382	0.742464	0.623376
Pescadillo homolog	SL011772	PESC	O00541	-1.15748	-1.03528	-1.11164	0.056603	0.64059	0.157298	0.410144	0.999473	0.539715
Histone-lysine N-methyltransferase EHMT2	SL003542	NG36	Q96KQ7	-1.15471	-1.04077	-1.11185	0.0312582	0.534997	0.103146	0.315539	0.999473	0.483203
Fibroblast growth factor receptor 2	SL003990	FGFR-2	P21802	1.02224	1.05197	-1.11193	0.874796	0.712042	0.440453	0.9989	0.999473	0.702279
Leptin receptor	SL003184	sLeptin R	P48357	1.03712	-1.00493	-1.11257	0.863905	0.981236	0.610026	0.9989	0.999473	0.813183
Proteasome subunit alpha type-1	SL010973	PSA1	P25786	-1.13183	-1.06177	-1.11371	0.12772	0.449594	0.176686	0.652472	0.999473	0.561911
E3 ubiquitin-protein ligase Mdm2	SL001999	MDM2	Q00987	-1.01806	-1.04893	-1.11372	0.848837	0.605015	0.245816	0.9989	0.999473	0.620491
Tyrosine-protein kinase Tec	SL010518	TEC	P42680	-1.15004	-1.34304	-1.11409	0.397151	0.0721647	0.50495	0.945956	0.599073	0.747548
Heat shock protein HSP 90-alpha/beta	SL017612	HSP 90a/b	P07900 P08238	-1.02107	-1.01629	-1.11443	0.835737	0.870108	0.275365	0.9989	0.999473	0.625526
Fibroblast growth factor 9	SL003849	FGF9	P31371	-1.0249	1.02909	-1.11458	0.702683	0.650698	0.0904464	0.992902	0.999473	0.445507
Calcineurin	SL003657	Calcineurin	Q08209 P63098	-1.05724	-1.06651	-1.11568	0.570313	0.504253	0.258005	0.991109	0.999473	0.623376
Serine protease HTRA2, mitochondrial	SL004860	HTRA2	O43464	1.11289	1.11976	-1.11719	0.108097	0.0842864	0.0906029	0.596338	0.632846	0.445507
Tumor necrosis factor ligand superfamily member 12	SL004365	TWEAK	O43508	-1.11113	1.00463	-1.11733	0.0325075	0.922433	0.0223491	0.319139	0.999473	0.243163
Leucine carboxyl methyltransferase 1	SL011770	LCMT1	Q9UIC8	-1.1363	1.02407	-1.11738	0.234433	0.820741	0.292599	0.835443	0.999473	0.628636
SUMO-conjugating enzyme UBC9	SL004306	UBC9	P63279	-1.32916	-1.21489	-1.11789	0.0386743	0.146158	0.40249	0.346534	0.782051	0.684288
Cadherin-12	SL004864	Cadherin-12	P55289	-1.26173	-1.16853	-1.1179	0.0483587	0.174391	0.32921	0.376837	0.842336	0.658913
Neurotrophin-4	SL004360	Neurotrophin-5	P34130	1.00021	1.05801	-1.11823	0.998665	0.645058	0.362618	0.99955	0.999473	0.675904
AH receptor-interacting protein	SL011629	AIP	O00170	-1.22916	-1.29338	-1.11852	0.139168	0.0620521	0.41082	0.677599	0.558153	0.684288
Glutathione S-transferase P	SL003643	Glutathione S-transferase Pi	P09211	-1.03648	1.08727	-1.11858	0.575178	0.185607	0.0780347	0.991109	0.858755	0.420235
Sphingosine kinase 2	SL014029	SPHK2	Q9NRA0	1.02574	1.01895	-1.11867	0.823946	0.867134	0.319738	0.9989	0.999473	0.653514
Granzyme H	SL004654	Granzyme H	P20718	1.02204	-1.0152	-1.12028	0.875769	0.912324	0.408513	0.9989	0.999473	0.684288
Fibroblast growth factor 8 isoform A	SL014308	FGF-8A	P55075	-1.4264	-1.32209	-1.12076	0.0164215	0.052766	0.422715	0.240778	0.540323	0.689661
Desert hedgehog protein N-product	SL007003	DHH	O43323	-1.44688	-1.27116	-1.12086	0.00806199	0.0748593	0.391899	0.185755	0.612436	0.684288
Interferon gamma	SL001802	IFN-g	P01579	-1.47993	-1.35228	-1.12118	0.00555233	0.027778	0.395763	0.172875	0.449691	0.684288
Leucine-rich repeats and immunoglobulin-like domains protein 3	SL010464	LRIG3	Q6UXM1	1.01738	1.13534	-1.12227	0.865347	0.206796	0.25068	0.9989	0.86975	0.623376
Focal adhesion kinase 1	SL012248	FAK1	Q05397	-1.00953	1.00833	-1.12263	0.947262	0.953079	0.413186	0.9989	0.999473	0.685002
cAMP-regulated phosphoprotein 19	SL011708	ARP19	P56211	-1.08213	-1.21024	-1.12347	0.49274	0.0948033	0.304397	0.972525	0.664036	0.638781
Nucleoside diphosphate kinase B	SL004921	NDP kinase B	P22392	-1.45847	-1.40576	-1.12362	0.0104343	0.0181539	0.408751	0.195692	0.401878	0.684288
Granzyme B	SL004068	Granzyme B	P10144	-1.00712	1.04372	-1.12421	0.952486	0.714607	0.318921	0.9989	0.999473	0.653514
Elongation factor 1-beta	SL005685	EF-1-beta	P24534	-1.45459	-1.26726	-1.12509	0.0116316	0.0990648	0.407585	0.202033	0.676183	0.684288
Complement C3	SL000312	C3	P01024	1.00473	-1.02243	-1.12538	0.970103	0.857586	0.341205	0.9989	0.999473	0.669608
Lipopolysaccharide-binding protein	SL003309	LBP	P18428	1.13352	1.14099	-1.12543	0.244485	0.212973	0.263885	0.835443	0.86975	0.623376
T-lymphocyte surface antigen Ly-9	SL007674	LY9	Q9HBG7	1.05738	1.04531	-1.12548	0.425581	0.519153	0.0889496	0.971029	0.999473	0.444354
C-X-C motif chemokine 13	SL003167	BLC	O43927	-1.06506	1.14878	-1.12623	0.531458	0.163941	0.231838	0.991109	0.842336	0.607893
Mitochondrial import inner membrane translocase subunit TIM14	SL006197	DnaJ homolog	Q96DA6	-1.07712	-1.02943	-1.1268	0.374328	0.723312	0.148536	0.918673	0.999473	0.533966
Small glutamine-rich tetratricopeptide repeat-containing protein alpha	SL011533	SGTA	O43765	-1.71602	-1.59305	-1.12685	0.006214	0.0155723	0.525181	0.17382	0.38769	0.758961
Inhibin beta A chain:Inhibin beta B chain heterodimer	SL004837	Activin AB	P08476 P09529	-1.45203	-1.23775	-1.12711	0.00390936	0.0854734	0.330409	0.172875	0.632846	0.659067
C-C motif chemokine 17	SL003196	TARC	Q92583	1.10771	1.03362	-1.1275	0.365954	0.765441	0.281138	0.917078	0.999473	0.628636
Fibroblast growth factor 7	SL001691	FGF7	P21781	-1.46495	-1.299	-1.12758	0.00906725	0.064737	0.391002	0.189412	0.558153	0.684288
Interleukin-1 receptor-like 2	SL004875	IL-1Rrp2	Q9HB29	-1.01217	1.0518	-1.12851	0.806374	0.299673	0.0150819	0.9989	0.960128	0.210215
Interleukin-17D	SL004353	IL-17D	Q8TAD2	1.00597	-1.03426	-1.12859	0.952554	0.731883	0.221395	0.9989	0.999473	0.6023
Angiopoietin-4	SL004643	Angiopoietin-4	Q9Y264	-1.13871	-1.05513	-1.12872	0.10691	0.493829	0.125745	0.59459	0.999473	0.499879
Carbohydrate sulfotransferase 6	SL014130	CHST6	Q9GZX3	1.05334	1.02695	-1.13014	0.727891	0.856144	0.405632	0.994685	0.999473	0.684288
Interleukin-3 receptor subunit alpha	SL005187	IL-3 Ra	P26951	-1.34672	-1.18	-1.13065	0.0273211	0.20519	0.345764	0.302899	0.86975	0.669608
C-C motif chemokine 7	SL000516	MCP-3	P80098	1.13718	1.14612	-1.13305	0.245955	0.210746	0.251183	0.835443	0.86975	0.623376
Aspartate aminotransferase, cytoplasmic	SL000280	GOT1	P17174	-1.04457	1.18965	-1.13313	0.670092	0.0880043	0.216705	0.991109	0.632846	0.600814
Asialoglycoprotein receptor 1	SL008835	ASGR1	P07306	-1.01701	1.04841	-1.13332	0.861961	0.620161	0.19232	0.9989	0.999473	0.575941
Protein kinase C gamma type	SL000556	PKC-G	P05129	1.01144	-1.01242	-1.1334	0.965458	0.961878	0.628028	0.9989	0.999473	0.822663
Tumor-associated calcium signal transducer 2	SL001890	GA733-1 protein	P09758	-1.09575	-1.07253	-1.13373	0.494446	0.594132	0.340802	0.972525	0.999473	0.669608
Parathyroid hormone	SL003970	PTH	P01270	1.03375	1.04915	-1.13384	0.727359	0.608255	0.182514	0.994685	0.999473	0.565702
N-acylethanolamine-hydrolyzing acid amidase	SL008611	ASAHL	Q02083	1.11351	1.08725	-1.13412	0.67111	0.736638	0.613091	0.991109	0.999473	0.815289
Importin subunit beta-1	SL010927	IMB1	Q14974	-1.60669	-1.53346	-1.13419	0.002581	0.00540351	0.398027	0.145697	0.225475	0.684288
Carbonic anhydrase 2	SL000339	carbonic anhydrase II	P00918	1.03893	1.01338	-1.13476	0.733339	0.903887	0.253537	0.99512	0.999473	0.623376
Serine/threonine-protein kinase receptor R3	SL004851	ALK-1	P37023	-1.10206	-1.02496	-1.13599	0.604953	0.893658	0.490126	0.991109	0.999473	0.739017
Interleukin-11	SL000470	IL-11	P20809	-1.17645	-1.0633	-1.13641	0.0859222	0.504507	0.167114	0.51326	0.999473	0.548463
Mammaglobin-B	SL001973	Mammaglobin 2	O75556	1.01402	1.15443	-1.13705	0.814246	0.0161395	0.0306002	0.9989	0.38769	0.263394
Glypican-5	SL012469	GPC5	P78333	1.0543	-1.00611	-1.13909	0.720484	0.966505	0.371223	0.994685	0.999473	0.680375
Complement factor H-related protein 5	SL006830	complement factor H-related 5	Q9BXR6	-1.26334	-1.07359	-1.13921	0.0280214	0.488753	0.20605	0.302899	0.999473	0.593201
Serine/threonine-protein kinase PAK 6	SL010509	PAK6	Q9NQU5	-1.05502	-1.0612	-1.13947	0.789439	0.76311	0.5083	0.9989	0.999473	0.749018
Histidine triad nucleotide-binding protein 1	SL009431	HINT1	P49773	-1.06218	-1.02541	-1.14044	0.812929	0.920195	0.600147	0.9989	0.999473	0.809529
Kunitz-type protease inhibitor 1	SL004645	HAI-1	O43278	1.13892	1.06275	-1.14096	0.642932	0.82517	0.632455	0.991109	0.999473	0.825481
Mitogen-activated protein kinase 8	SL010502	MK08	P45983	-1.04411	-1.12306	-1.14309	0.781761	0.449446	0.383848	0.9989	0.999473	0.683271
Sphingosine kinase 1	SL006088	Sphingosine kinase 1	Q9NYA1	-1.45458	-1.50602	-1.14316	0.0697499	0.0444167	0.504603	0.452573	0.50653	0.747548
Heme oxygenase 2	SL004751	HO-2	P30519	-1.06776	-1.01996	-1.14339	0.405001	0.797831	0.0863416	0.958588	0.999473	0.439097
RAC-alpha/beta/gamma serine/threonine-protein kinase	SL017614	PKB a/b/g	P31749 P31751 Q9Y243	-1.19673	-1.2733	-1.1449	0.115979	0.0329653	0.226034	0.620572	0.465426	0.6076
Cytosolic non-specific dipeptidase	SL002695	Glutamate carboxypeptidase	Q96KP4	-1.01196	-1.01505	-1.14537	0.92945	0.909847	0.305722	0.9989	0.999473	0.639186
Proteasome activator complex subunit 1	SL008176	PSME1	Q06323	-1.42744	-1.16198	-1.14538	0.00836585	0.245887	0.293583	0.188901	0.917128	0.628636
Proliferating cell nuclear antigen	SL000131	PCNA	P12004	1.02853	1.19171	-1.14615	0.666772	0.00802009	0.0369236	0.991109	0.266314	0.287605
Ras-related C3 botulinum toxin substrate 1	SL004009	RAC1	P63000	-1.63796	-1.56818	-1.14664	0.00234092	0.0045255	0.372601	0.1391	0.225475	0.680691
Protein kinase C iota type	SL007228	KPCI	P41743	-1.42209	-1.34377	-1.14782	0.0115467	0.0297968	0.302907	0.202033	0.449691	0.636839
Lamin-B1	SL006132	Lamin-B1	P20700	-1.19911	-1.09939	-1.15031	0.0646155	0.321238	0.144697	0.431274	0.971111	0.530398
Ubiquitin-fold modifier 1	SL010528	UFM1	P61960	-1.48808	-1.31032	-1.1523	0.0018692	0.0278715	0.241537	0.132594	0.449691	0.617884
C-X-C motif chemokine 11	SL003326	I-TAC	O14625	1.6521	1.07696	-1.15339	0.246406	0.860914	0.736035	0.835443	0.999473	0.878418
Mitogen-activated protein kinase 14	SL006920	MAPK14	Q16539	-1.13327	-1.24169	-1.15417	0.234636	0.0387529	0.166611	0.835443	0.497368	0.548463
MAP kinase-activated protein kinase 2	SL010503	MAPK2	P49137	-1.1828	-1.2511	-1.15605	0.157214	0.0565023	0.212819	0.715171	0.552863	0.598961
Sorting nexin-4	SL005372	Sorting nexin 4	O95219	-1.24444	-1.42303	-1.15718	0.193193	0.0348165	0.3748	0.784692	0.473588	0.681648
Annexin A2	SL004209	annexin II	P07355	1.0974	-1.00757	-1.15842	0.396755	0.944021	0.174526	0.945956	0.999473	0.556609
Cystatin-SN	SL010456	CYTN	P01037	-1.35348	-1.01777	-1.15928	0.177504	0.935854	0.50022	0.759902	0.999473	0.746035
Small nuclear ribonucleoprotein F	SL009790	RUXF	P62306	1.07783	1.01048	-1.16126	0.597689	0.940366	0.285839	0.991109	0.999473	0.628636
Dual specificity mitogen-activated protein kinase kinase 2	SL010501	MP2K2	P36507	-1.06812	-1.00947	-1.16127	0.457891	0.913722	0.0897747	0.971029	0.999473	0.445507
Ectonucleotide pyrophosphatase/phosphodiesterase family member 7	SL009045	ENPP7	Q6UWV6	1.20323	1.05645	-1.16128	0.29943	0.752937	0.392684	0.873879	0.999473	0.684288
MAP kinase-activated protein kinase 3	SL004765	MAPKAPK3	Q16644	-1.17178	-1.25567	-1.16218	0.151067	0.0377255	0.165672	0.701532	0.495257	0.548463
Mediator of RNA polymerase II transcription subunit 1	SL010328	MED-1	Q15648	-1.17525	-1.04776	-1.16382	0.0261175	0.504685	0.0331144	0.302899	0.999473	0.273228
Ribosome maturation protein SBDS	SL011529	SBDS	Q9Y3A5	-1.48656	-1.40734	-1.16605	0.0193361	0.0391473	0.346627	0.259887	0.497368	0.670105
Rab GDP dissociation inhibitor beta	SL003648	Rab GDP dissociation inhibitor beta	P50395	-1.32359	-1.12065	-1.16667	0.0268265	0.351408	0.208676	0.302899	0.999473	0.593201
Inhibitor of growth protein 1	SL009628	ING1	Q9UK53	-1.5593	-1.48916	-1.16688	0.0018791	0.00430067	0.254035	0.132594	0.225475	0.623376
A disintegrin and metalloproteinase with thrombospondin motifs 5	SL004626	ADAMTS-5	Q9UNA0	-1.04582	1.03358	-1.1669	0.65146	0.734587	0.116794	0.991109	0.999473	0.490331
Proteasome subunit alpha type-6	SL005630	PSA6	P60900	-1.46636	-1.27027	-1.16712	0.004643	0.066079	0.231145	0.172875	0.565175	0.607893
Fms-related tyrosine kinase 3 ligand	SL004343	Flt3 ligand	P49771	1.06926	1.06187	-1.16798	0.672847	0.700054	0.320795	0.991109	0.999473	0.653514
Laminin	SL000497	Laminin	\P25391, P07942, P11047\""	-1.04165	-1.03764	-1.1683	0.563782	0.594754	0.0281325	0.991109	0.999473	0.258267
Methionine aminopeptidase 2	SL007261	AMPM2	P50579	-1.05914	-1.0195	-1.16977	0.663117	0.881488	0.228891	0.991109	0.999473	0.607893
Plasminogen	SL000541	Plasminogen	P00747	-1.04276	1.16091	-1.16977	0.62141	0.076969	0.0634431	0.991109	0.6207	0.375012
Kynureninase	SL013969	KYNU	Q16719	-1.04942	-1.03823	-1.16993	0.597831	0.676126	0.0843363	0.991109	0.999473	0.434775
Cystatin-F	SL007049	CYTF	O76096	1.09656	1.0348	-1.16997	0.53064	0.812527	0.27879	0.991109	0.999473	0.628636
Kremen protein 2	SL010393	KREM2	Q8NCW0	-1.44684	-1.33632	-1.17097	0.00577381	0.0256847	0.217531	0.172875	0.449691	0.600814
Phospholipase A2, membrane associated	SL002528	NPS-PLA2	P14555	-1.03153	1.0098	-1.1735	0.8051	0.937088	0.198678	0.9989	0.999473	0.586081
Ubiquitin carboxyl-terminal hydrolase isozyme L1	SL002803	PGP9.5	P09936	-1.14957	-1.07152	-1.17404	0.0543197	0.325997	0.0250219	0.403432	0.971111	0.255799
Dynactin subunit 2	SL009207	Dynactin subunit 2	Q13561	-1.18772	-1.11564	-1.17669	0.267213	0.471228	0.285362	0.856293	0.999473	0.628636
Ribosomal protein S6 kinase alpha-3	SL010515	RPS6KA3	P51812	-1.44158	-1.35754	-1.17691	0.0170626	0.0410969	0.270156	0.246895	0.50653	0.62542
Renin	SL000565	Renin	P00797	1.21465	1.18959	-1.17834	0.162931	0.204231	0.229737	0.72429	0.86975	0.607893
Endothelial monocyte-activating polypeptide 2	SL003334	EMAP-2	Q12904	-1.09647	1.05958	-1.17878	0.307867	0.513156	0.0665673	0.873879	0.999473	0.381721
Tissue-type plasminogen activator	SL000053	tPA	P00750	1.24624	1.10973	-1.17945	0.0344865	0.301575	0.103879	0.32635	0.960128	0.484623
Epidermal growth factor receptor substrate 15-like 1	SL012188	EP15R	Q9UBC2	-1.23444	-1.28642	-1.18027	0.152237	0.0827402	0.250031	0.701532	0.632846	0.623376
GTPase KRas	SL002542	K-ras	P01116	-1.01043	1.06898	-1.18159	0.921764	0.52117	0.11184	0.9989	0.999473	0.490331
Protein SET	SL007336	SET	Q01105	-1.0076	1.1558	-1.18384	0.915652	0.0428669	0.0189889	0.9989	0.50653	0.221015
Creatine kinase B-type	SL000377	CK-BB	P12277	1.05958	1.06534	-1.18411	0.81951	0.799506	0.498445	0.9989	0.999473	0.745357
Carbonic anhydrase 13	SL004869	Carbonic anhydrase XIII	Q8N1Q1	-1.38722	-1.48944	-1.18465	0.0751062	0.0285937	0.343579	0.46848	0.449691	0.669608
Collagen alpha-1(XXIII) chain	SL014048	CONA1	Q86Y22	-1.0722	-1.16674	-1.18662	0.652865	0.312956	0.26338	0.991109	0.960128	0.623376
Ectonucleoside triphosphate diphosphohydrolase 5	SL014028	ENTP5	O75356	-1.11983	1.09392	-1.18721	0.139241	0.231111	0.0242695	0.677599	0.890526	0.253656
CD40 ligand	SL003862	CD40 ligand, soluble	P29965	-1.3917	-1.28868	-1.1876	0.0524884	0.127544	0.298936	0.395063	0.751946	0.631523
Thyroid Stimulating Hormone	SL000589	TSH	P01215 P01222	1.70347	1.49409	-1.18799	0.00544463	0.0306698	0.345776	0.172875	0.449691	0.669608
Cytokine receptor-like factor 1:Cardiotrophin-like cytokine factor 1 Complex	SL004692	CLF-1/CLC Complex	O75462 Q9UBD9	1.02078	1.03215	-1.18861	0.946752	0.916705	0.568545	0.9989	0.999473	0.792453
Fibroblast growth factor 16	SL004334	FGF-16	O43320	-1.5788	-1.38665	-1.18969	0.00606429	0.042393	0.27465	0.17382	0.50653	0.62542
Dual specificity protein phosphatase 3	SL008122	DUS3	P51452	-1.05372	-1.18466	-1.19236	0.731257	0.26003	0.242447	0.994685	0.940944	0.617884
beta-adrenergic receptor kinase 1	SL002792	BARK1	P25098	-1.14342	-1.2572	-1.19736	0.393272	0.140391	0.244262	0.942685	0.772472	0.620491
Leukemia inhibitory factor receptor	SL004714	LIF sR	P42702	1.13164	1.06495	-1.19863	0.558149	0.761432	0.383461	0.991109	0.999473	0.683271
Proprotein convertase subtilisin/kexin type 9	SL012707	PCSK9	Q8NBP7	-1.07413	1.12349	-1.19917	0.450542	0.213166	0.0543979	0.971029	0.86975	0.341196
C-C motif chemokine 2	SL000038	MCP-1	P13500	-1.03932	-1.00234	-1.19933	0.752487	0.984447	0.134042	0.9989	0.999473	0.515541
Phospholipase A2	SL004064	GIB	P04054	-1.00888	1.04537	-1.20111	0.938913	0.695651	0.109878	0.9989	0.999473	0.490331
Killer cell immunoglobulin-like receptor 3DS1	SL014289	KI3S1	Q14943	1.00148	1.02001	-1.20349	0.98942	0.856134	0.0940478	0.9989	0.999473	0.45376
C-C motif chemokine 20	SL000133	MIP-3a	P78556	-1.09101	1.00712	-1.20407	0.615941	0.966817	0.278353	0.991109	0.999473	0.628636
DnaJ homolog subfamily B member 1	SL000449	HSP 40	P25685	-1.28463	-1.15308	-1.20462	0.0316639	0.207602	0.101193	0.316359	0.86975	0.478019
Immunoglobulin D	SL000460	IgD	P01880	1.19436	1.03224	-1.20468	0.688909	0.941937	0.669305	0.99203	0.999473	0.842657
Chloride intracellular channel protein 1	SL004915	NCC27	O00299	-1.44386	-1.48519	-1.20532	0.0349764	0.0213278	0.268475	0.32635	0.445908	0.625345
Tyrosine-protein kinase BTK	SL010521	BTK	Q06187	-1.38704	-1.54537	-1.20743	0.0841001	0.0206464	0.307033	0.505048	0.439807	0.640739
Interleukin-12 receptor subunit beta-1	SL004148	IL-12 Rb1	P42701	1.01437	1.03392	-1.20784	0.892595	0.748122	0.0729714	0.9989	0.999473	0.401075
Coactosin-like protein	SL004814	Coactosin-like protein	Q14019	1.03737	1.1571	-1.2079	0.745573	0.192105	0.0929324	0.9989	0.86975	0.45376
Tyrosine-protein kinase Lyn, isoform B	SL010500	LYNB	P07948	-1.23784	-1.45299	-1.20865	0.218422	0.0305455	0.265381	0.819731	0.449691	0.623376
Caspase-3	SL003711	Caspase-3	P42574	-1.31782	-1.42163	-1.209	0.0270978	0.00468648	0.117928	0.302899	0.225475	0.490331
Connective tissue-activating peptide III	SL004708	CTAP-III	P02775	1.18151	1.09818	-1.209	0.470299	0.679455	0.403453	0.971029	0.999473	0.684288
Ubiquitin-conjugating enzyme E2 N	SL008143	UBE2N	P61088	-1.68185	-1.37642	-1.21123	0.00288506	0.0564725	0.247788	0.155106	0.552863	0.621672
Cathepsin E	SL007121	CATE	P14091	1.02975	1.00872	-1.21331	0.899469	0.96961	0.397872	0.9989	0.999473	0.684288
Aromatic-L-amino-acid decarboxylase	SL009216	dopa decarboxylase	P20711	-1.07256	1.02443	-1.21401	0.288561	0.708577	0.00378081	0.865829	0.999473	0.11857
Transforming growth factor beta-1	SL000584	TGF-b1	P01137	-1.04942	-1.02145	-1.21742	0.724795	0.874705	0.147396	0.994685	0.999473	0.533966
Haptoglobin	SL000437	Haptoglobin, Mixed Type	P00738	2.36344	1.0614	-1.21746	0.0294574	0.875465	0.605175	0.310817	0.999473	0.809529
Tumor necrosis factor receptor superfamily member EDAR	SL004872	EDAR	Q9UNE0	-1.26718	-1.29198	-1.21812	0.113062	0.0817484	0.177723	0.607841	0.632846	0.562043
Methionine aminopeptidase 1	SL010374	METAP1	P53582	-1.32725	-1.40087	-1.2211	0.138941	0.0742187	0.285777	0.677599	0.611627	0.628636
Vacuolar protein sorting-associated protein VTA1 homolog	SL004757	DRG-1	Q9NP79	-1.74145	-1.70816	-1.22163	0.00484036	0.00559195	0.286273	0.172875	0.225475	0.628636
DNA topoisomerase 1	SL004305	Topoisomerase I	P11387	-1.05832	-1.02355	-1.22252	0.628963	0.839855	0.0850228	0.991109	0.999473	0.436321
Hyaluronan and proteoglycan link protein 1	SL008023	HPLN1	P10915	-1.14589	1.02974	-1.22564	0.455399	0.869858	0.257899	0.971029	0.999473	0.623376
Caspase-10	SL003717	Caspase-10	Q92851	1.05339	1.39444	-1.22596	0.61268	0.0016059	0.0470939	0.991109	0.129504	0.307335
Cofilin-1	SL004920	Cofilin-1	P23528	-1.32527	-1.19187	-1.22644	0.0191273	0.131698	0.0806324	0.259887	0.762071	0.424568
Protein kinase C beta type (splice variant beta-II)	SL000553	PKC-B-II	P05771	-1.40224	-1.77537	-1.22654	0.203911	0.0303253	0.43282	0.784692	0.449691	0.697639
Muellerian-inhibiting factor	SL005201	MIS	P03971	1.17803	1.01183	-1.22712	0.446164	0.955501	0.33354	0.971029	0.999473	0.661805
Proto-oncogene tyrosine-protein kinase Src	SL010516	SRCN1	P12931	-1.41708	-1.59819	-1.22771	0.100868	0.0261758	0.322164	0.572262	0.449691	0.653514
AMP Kinase (alpha2beta2gamma1)	SL016549	AMPK a2b2g1	P54646 O43741 P54619	-1.33823	-1.49653	-1.22821	0.116948	0.0288674	0.257848	0.622805	0.449691	0.623376
Tyrosine-protein kinase CSK	SL004781	CSK	P41240	-1.40044	-1.55768	-1.22897	0.0981203	0.0281685	0.29926	0.562324	0.449691	0.631523
26S proteasome non-ATPase regulatory subunit 7	SL007266	PSD7	P51665	-1.1176	1.14223	-1.23058	0.156874	0.0861312	0.0085164	0.715171	0.632846	0.162966
Integrin alpha-I: beta-1 complex	SL003179	Integrin a1b1	\P56199, P05556\""	-1.06085	-1.09339	-1.23309	0.66194	0.50173	0.118103	0.991109	0.999473	0.490331
CD209 antigen	SL005157	DC-SIGN	Q9NNX6	-1.03827	1.06561	-1.23469	0.802817	0.667315	0.157185	0.9989	0.999473	0.539715
Mitogen-activated protein kinase 1	SL006918	MK01	P28482	-1.37843	-1.29211	-1.23806	0.0129549	0.041589	0.0878004	0.208944	0.50653	0.440563
Kininogen-1	SL017189	Kininogen, HMW	P01042	-1.00724	1.09496	-1.23834	0.938137	0.322641	0.02217	0.9989	0.971111	0.243163
Pyridoxal phosphate phosphatase	SL011709	PLPP	Q96GD0	-1.63837	-1.33972	-1.2385	0.00556095	0.0877832	0.209118	0.172875	0.632846	0.593201
Drebrin-like protein	SL011628	DBNL	Q9UJU6	-1.12561	-1.17544	-1.2405	0.269015	0.126228	0.0430608	0.857046	0.751946	0.296437
Leukotriene A-4 hydrolase	SL007100	LKHA4	P09960	-1.09934	1.13139	-1.24124	0.275689	0.149774	0.0132618	0.864591	0.790161	0.198829
Neurotrophin-3	SL004359	Neurotrophin-3	P20783	-1.09945	1.10736	-1.24312	0.253361	0.211696	0.00920271	0.846285	0.86975	0.170326
Fibroblast growth factor 19	SL004337	FGF-19	O95750	-1.38039	1.26187	-1.24315	0.152003	0.290885	0.322716	0.701532	0.960128	0.653514
Peroxiredoxin-1	SL004919	Peroxiredoxin-1	Q06830	-1.57369	-1.20256	-1.24355	0.0234099	0.339072	0.259342	0.290437	0.996713	0.623376
AT-rich interactive domain-containing protein 3A	SL011549	ARI3A	Q99856	-1.41376	-1.2101	-1.24825	0.0515678	0.269788	0.200264	0.393977	0.949403	0.586081
Granulocyte colony-stimulating factor	SL001729	G-CSF	P09919	-1.01756	1.11965	-1.2505	0.918927	0.50216	0.18687	0.9989	0.999473	0.567641
60 kDa heat shock protein, mitochondrial	SL000450	HSP 60	P10809	-1.17748	-1.41765	-1.25057	0.480222	0.127878	0.326458	0.971029	0.751946	0.655821
Dual specificity mitogen-activated protein kinase kinase 1	SL003793	MEK1	Q02750	-1.01282	1.15252	-1.25191	0.851342	0.0370585	0.00131194	0.9989	0.492225	0.0779566
Mesothelin	SL001905	Mesothelin	Q13421	-1.23735	-1.07621	-1.25223	0.0645541	0.511001	0.0474641	0.431274	0.999473	0.307971
Hepatocyte growth factor	SL000441	HGF	P14210	1.06236	1.0383	-1.25367	0.807731	0.877691	0.356342	0.9989	0.999473	0.675904
Glucagon	SL000433	Glucagon	P01275	-1.12722	1.02168	-1.25426	0.453136	0.891	0.151323	0.971029	0.999473	0.536324
T-lymphocyte activation antigen CD86	SL004131	B7-2	P42081	1.09074	1.04677	-1.25744	0.691994	0.831908	0.289664	0.99203	0.999473	0.628636
Beta-endorphin	SL000300	b-Endorphin	P01189	-1.00069	1.03752	-1.26227	0.995549	0.760345	0.057524	0.9989	0.999473	0.351677
High affinity immunoglobulin gamma Fc receptor I	SL010461	FCGR1	P12314	1.02708	1.00264	-1.26321	0.866547	0.986554	0.138456	0.9989	0.999473	0.516169
PIK3CA/PIK3R1	SL010512	PIK3CA/PIK3R1	P42336 P27986	-1.01034	1.15497	-1.26428	0.960995	0.486485	0.258984	0.9989	0.999473	0.623376
Fetuin-B	SL006777	FETUB	Q9UGM5	1.04167	1.04896	-1.26521	0.904692	0.886554	0.483517	0.9989	0.999473	0.735499
Sialic acid-binding Ig-like lectin 6	SL005217	Siglec-6	O43699	1.06485	1.0482	-1.26546	0.603607	0.692063	0.051243	0.991109	0.999473	0.325019
Peptide YY	SL011509	PYY	P10082	-1.06965	1.08554	-1.26629	0.592962	0.507491	0.060025	0.991109	0.999473	0.360469
NudC domain-containing protein 3	SL011768	NUDC3	Q8IVD9	-1.12479	-1.03937	-1.26842	0.371876	0.764708	0.0691593	0.917309	0.999473	0.386539
Tyrosine-protein kinase Lyn	SL006917	LYN	P07948	-1.27772	-1.47912	-1.27038	0.239408	0.0582307	0.242312	0.835443	0.55714	0.617884
Moesin	SL005846	Moesin	P26038	1.04757	1.02762	-1.27471	0.791303	0.874542	0.163047	0.9989	0.999473	0.547858
S-formylglutathione hydrolase	SL006378	Esterase D	P10768	-1.09486	1.24308	-1.27498	0.612037	0.217801	0.169543	0.991109	0.86975	0.548727
Tyrosine-protein phosphatase non-receptor type 6	SL004940	PTP-1C	P29350	-1.20586	-1.26805	-1.27746	0.345474	0.224389	0.210487	0.900784	0.885786	0.595017
Cytotoxic and regulatory T-cell molecule	SL014208	CRTAM	O95727	-1.20789	-1.07619	-1.27799	0.383598	0.729601	0.250678	0.932302	0.999473	0.623376
3-phosphoinositide-dependent protein kinase 1	SL006998	PDPK1	O15530	-1.39081	-1.61887	-1.28395	0.150261	0.0343933	0.265584	0.701532	0.473588	0.623376
Xaa-Pro aminopeptidase 1	SL011073	XPNPEP1	Q9NQW7	-1.25252	-1.05764	-1.2848	0.0369221	0.59056	0.0187069	0.341681	0.999473	0.22
Immunoglobulin E	SL000461	IgE	P01854	1.02311	1.05996	-1.28846	0.958337	0.892228	0.555988	0.9989	0.999473	0.779764
Tyrosine-protein kinase Fyn	SL006913	FYN	P06241	-1.32728	-1.50466	-1.28857	0.181782	0.0519162	0.223052	0.762942	0.540323	0.602907
Polymeric immunoglobulin receptor	SL005797	PIGR	P01833	-1.02176	1.00493	-1.2912	0.829354	0.96004	0.0113491	0.9989	0.999473	0.188651
Neutrophil-activating peptide 2	SL003191	NAP-2	P02775	1.15093	1.13428	-1.29896	0.573127	0.607203	0.287697	0.991109	0.999473	0.628636
Tyrosine-protein kinase Fer	SL005588	FER	P16591	-1.43218	-1.6169	-1.30189	0.150792	0.0522141	0.280963	0.701532	0.540323	0.628636
Growth hormone receptor	SL005168	Growth hormone receptor	P10912	1.03079	1.08134	-1.30603	0.736008	0.377662	0.00359832	0.995153	0.999473	0.11857
Fibronectin Fragment 3	SL010349	FN1.3	P02751	1.07606	1.31119	-1.30905	0.579811	0.0406305	0.0418152	0.991109	0.50653	0.293143
Phosphatidylethanolamine-binding protein 1	SL005358	prostatic binding protein	P30086	-1.19432	1.1171	-1.31051	0.309326	0.517689	0.117398	0.873879	0.999473	0.490331
Alanine aminotransferase 1	SL000617	ALT	P24298	-1.02068	1.21596	-1.31077	0.799589	0.0160844	0.00111353	0.9989	0.38769	0.0751127
Amphiregulin	SL000136	AREG	P15514	-1.64939	-1.37588	-1.31286	0.00905066	0.0849071	0.140242	0.189412	0.632846	0.519127
Carbohydrate sulfotransferase 2	SL013988	CHST2	Q9Y4C5	-1.00533	-1.03683	-1.3143	0.973595	0.818716	0.0871835	0.9989	0.999473	0.439455
Eukaryotic translation initiation factor 4 gamma 2	SL011211	IF4G2	P78344	-1.29392	-1.42514	-1.31589	0.20573	0.0785801	0.170596	0.784692	0.627743	0.548727
Calpain I	SL000337	Calpain I	P07384 P04632	-1.48889	-1.25687	-1.3166	0.005811	0.099421	0.0486059	0.172875	0.676183	0.313577
Protein kinase C theta type	SL007358	KPCT	Q04759	-1.16097	-1.35117	-1.31933	0.429093	0.107649	0.137834	0.971029	0.680835	0.516169
Alcohol dehydrogenase [NADP(+)]	SL008039	AK1A1	P14550	-1.27022	-1.09124	-1.31998	0.0710979	0.497295	0.0339875	0.458683	0.999473	0.273228
Galectin-4	SL005165	Galectin-4	P56470	-1.10438	-1.03881	-1.32205	0.584594	0.830876	0.121118	0.991109	0.999473	0.490331
3-hydroxyacyl-CoA dehydrogenase type-2	SL004795	ERAB	Q99714	-1.1583	-1.30778	-1.32815	0.481541	0.193227	0.169183	0.971029	0.86975	0.548727
Cystatin-SA	SL008516	CYTT	P09228	-1.14296	-1.00679	-1.34733	0.561924	0.976111	0.190538	0.991109	0.999473	0.57212
Histone acetyltransferase type B catalytic subunit	SL004725	Hat1	O14929	-1.17743	-1.01682	-1.35208	0.462892	0.939058	0.170183	0.971029	0.999473	0.548727
Integrin alpha-IIb: beta-3 complex	SL000542	gpIIbIIIa	P08514 P05106	-1.17397	-1.16833	-1.35837	0.471079	0.476765	0.163917	0.971029	0.999473	0.548463
NSFL1 cofactor p47	SL006268	NSF1C	Q9UNZ2	-1.56896	-1.27933	-1.36274	0.0153603	0.169762	0.0859802	0.23608	0.842336	0.439097
Neurogenic locus notch homolog protein 2	SL007356	NOTC2	Q04721	1.1024	1.03784	-1.36461	0.661014	0.86489	0.15798	0.991109	0.999473	0.539715
Copine-1	SL011808	CPNE1	Q99829	-1.48412	-1.65399	-1.36559	0.125866	0.048631	0.217303	0.648868	0.529102	0.600814
Retinoic acid receptor responder protein 2	SL005152	TIG2	Q99969	1.0958	1.36522	-1.37471	0.508722	0.0249024	0.0219837	0.983221	0.449691	0.243163
Protein kinase C alpha type	SL000551	PKC-A	P17252	-1.4556	-1.554	-1.38172	0.172572	0.104286	0.231012	0.746492	0.680835	0.607893
Tyrosine-protein phosphatase non-receptor type 11	SL010616	SHP-2	Q06124	-1.2158	1.08206	-1.38298	0.135546	0.536521	0.0132326	0.674147	0.999473	0.198829
Sonic hedgehog protein	SL005220	Sonic Hedgehog	Q15465	-1.12691	1.2007	-1.38479	0.449985	0.240866	0.039279	0.971029	0.912543	0.287605
14-3-3 protein family	SL017611	14-3-3	\P31946, P62258, P61981, Q04917, P27348, P63104, P31947\""	-1.06544	1.06662	-1.38504	0.65654	0.645203	0.0228841	0.991109	0.999473	0.246058
Heat shock 70 kDa protein 1A	SL000451	HSP 70	P0DMV8	1.32006	2.11026	-1.42179	0.0874028	1.34273e-05	0.0287734	0.519357	0.00252656	0.258267
Interleukin-2	SL000478	IL-2	P60568	-1.07252	1.13431	-1.42574	0.479585	0.197565	0.00053318	0.971029	0.86975	0.0668845
Artemin	SL004670	Artemin	Q5T4W7	-1.025	1.02765	-1.43481	0.887538	0.873696	0.0389051	0.9989	0.999473	0.287605
Protein S100-A9	SL004477	calgranulin B	P06702	-1.1367	1.20042	-1.44414	0.47235	0.298277	0.0390542	0.971029	0.960128	0.287605
NADPH--cytochrome P450 reductase	SL000528	NADPH-P450 Oxidoreductase	P16435	-1.09068	-1.0154	-1.45747	0.46349	0.895289	0.00187312	0.971029	0.999473	0.0925396
cAMP-dependent protein kinase catalytic subunit alpha	SL010513	PRKACA	P17612	-1.2005	-1.03628	-1.45844	0.13339	0.76364	0.00223877	0.666361	0.999473	0.0925396
Calcium/calmodulin-dependent protein kinase type II subunit beta	SL010492	CAMK2B	Q13554	-1.10702	1.05387	-1.49548	0.59927	0.782369	0.0375743	0.991109	0.999473	0.287605
Calcium/calmodulin-dependent protein kinase type II subunit delta	SL010493	CAMK2D	Q13557	-1.19096	1.03042	-1.50001	0.347759	0.869351	0.029281	0.901445	0.999473	0.258267
Eotaxin	SL000406	Eotaxin	P51671	1.03949	-1.01906	-1.50059	0.907409	0.953991	0.217846	0.9989	0.999473	0.600814
Low molecular weight phosphotyrosine protein phosphatase	SL008063	PPAC	P24666	-1.6797	-1.48194	-1.52203	0.0372945	0.105307	0.0841933	0.34211	0.680835	0.434775
Serum amyloid A-1 protein	SL000572	SAA	P0DJI8	1.10211	1.23718	-1.5579	0.835035	0.64295	0.335728	0.9989	0.999473	0.663812
Transketolase	SL003655	Transketolase	P29401	1.09609	1.65431	-1.57943	0.633759	0.00972093	0.0183054	0.991109	0.28552	0.219597
Inosine-5'-monophosphate dehydrogenase 2	SL010928	IMDH2	P12268	1.2391	2.02142	-1.58559	0.266853	0.000417008	0.0171932	0.856293	0.0428002	0.217055
L-lactate dehydrogenase B chain	SL000493	LDH-H 1	P07195	1.08717	1.71109	-1.59544	0.665219	0.00613886	0.0163167	0.991109	0.238992	0.214205
Calcium/calmodulin-dependent protein kinase type II subunit alpha	SL010491	CAMK2A	Q9UQM7	-1.10782	1.16365	-1.6133	0.603121	0.434195	0.0158677	0.991109	0.999473	0.213269
Malate dehydrogenase, cytoplasmic	SL008102	MDHC	P40925	1.01081	1.74617	-1.62662	0.955174	0.00422249	0.0118145	0.9989	0.225475	0.188651
Acidic leucine-rich nuclear phosphoprotein 32 family member B	SL011769	AN32B	Q92688	1.25908	2.06026	-1.64085	0.162949	3.19763e-05	0.00306307	0.72429	0.00515732	0.111555
Peptidyl-prolyl cis-trans isomerase F, mitochondrial	SL005793	Cyclophilin F	P30405	-1.60281	-1.60419	-1.66082	0.112139	0.105441	0.0827556	0.607841	0.680835	0.431881
Glutathione S-transferase A3	SL000670	GSTA3	Q16772	-1.02389	-1.04291	-1.71051	0.927033	0.868279	0.0375724	0.9989	0.999473	0.287605
Fatty acid-binding protein, heart	SL001774	FABP	P05413	2.26728	3.54913	-1.71335	0.00170638	2.91551e-06	0.0316009	0.132594	0.000658323	0.26625
Pancreatic hormone	SL011499	PH	P01298	1.15195	1.47035	-1.71718	0.470426	0.048553	0.00645663	0.971029	0.529102	0.148766
Leptin	SL000498	Leptin	P41159	1.20346	1.01539	-1.77741	0.3197	0.933171	0.00242226	0.891213	0.999473	0.094301
Myoglobin	SL000164	Myoglobin	P02144	2.28821	4.78591	-1.8061	0.00580401	8.54181e-07	0.0417447	0.172875	0.000241093	0.293143
Tryptase beta-2	SL010617	TPSB2	P20231	1.09579	1.05759	-1.86471	0.617692	0.755718	0.000964584	0.991109	0.999473	0.0751127
Carbonic anhydrase 9	SL005508	Carbonic anhydrase 9	Q16790	1.04642	1.03108	-1.87785	0.878625	0.916511	0.034322	0.9989	0.999473	0.273228
Glucose-6-phosphate isomerase	SL000539	PHI	P06744	1.28611	2.15567	-1.8904	0.262052	0.000853063	0.00502521	0.851475	0.0740852	0.13456
Triosephosphate isomerase	SL004812	Triosephosphate isomerase	P60174	1.08607	2.07207	-1.94026	0.735076	0.0034184	0.00736612	0.995153	0.225475	0.149892
Carbonic anhydrase 3	SL004867	Carbonic anhydrase III	P07451	1.79803	4.55873	-1.98567	0.110646	7.53895e-05	0.0588007	0.606406	0.0106393	0.356647
Aminoacylase-1	SL005574	Aminoacylase-1	Q03154	1.0493	1.26654	-1.9892	0.784554	0.175215	0.000185641	0.9989	0.842336	0.0299413
Troponin I, fast skeletal muscle	SL004594	Troponin I, skeletal, fast twitch	P48788	4.57055	11.6028	-1.99058	4.53792e-05	1.17388e-09	0.0465595	0.0102466	1.32531e-06	0.305614
Glyceraldehyde-3-phosphate dehydrogenase	SL003785	GAPDH, liver	P04406	-1.50532	1.10225	-1.99587	0.0926543	0.680273	0.00470999	0.542003	0.999473	0.129697
Dynein light chain 1, cytoplasmic	SL003753	DLC8	P63167	1.05176	-1.00041	-2.02516	0.896734	0.999146	0.0687134	0.9989	0.999473	0.385963
C3a anaphylatoxin	SL000313	C3a	P01024	-1.05432	1.65617	-2.09752	0.886022	0.16763	0.0447312	0.9989	0.842336	0.300604
Mitogen-activated protein kinase 12	SL007281	MK12	P53778	1.5969	2.70575	-2.17311	0.0634678	0.000132888	0.00227747	0.431274	0.0166701	0.0925396
Creatine kinase M-type:Creatine kinase B-type heterodimer	SL000382	CK-MB	P12277 P06732	3.86437	12.3622	-2.32548	0.00164624	5.27956e-08	0.0402495	0.132594	2.98031e-05	0.287605
Creatine kinase M-type	SL000383	CK-MM	P06732	3.96627	15.1105	-2.87212	0.0042227	1.51788e-07	0.0238051	0.172875	5.7123e-05	0.253547
Hepcidin	SL004536	LEAP-1	P81172	-5.49346	-1.11489	-7.38262	2.25286e-06	0.734129	4.88034e-08	0.000847825	0.999473	2.75495e-05
